# Supplementary material for: GCN5 modulates salicylic acid homeostasis by regulating H3K14ac levels at the 5′ and 3′ ends of its target genes
Source: Nucleic Acids Res. 2020 May 12;48(11):5953–66. doi: 10.1093/nar/gkaa369 (PMC7293002; doi:10.1093/nar/gkaa369)
Supplement: gkaa369_Supplemental_Files [file gkaa369_supplemental_files.zip]

Archive with 2 entries (2 files):
- GCN5_Supplemental_Figures_27042020.pdf
- Supplemental Table S1_10042020.xlsx
