# Supplementary material for: GCN5 modulates salicylic acid homeostasis by regulating H3K14ac levels at the 5′ and 3′ ends of its target genes
Source: Nucleic Acids Res. 2020 May 12;48(11):5953–66. doi: 10.1093/nar/gkaa369 (PMC7293002; doi:10.1093/nar/gkaa369)
Supplement: gkaa369_Supplemental_Files [file gkaa369_supplemental_files.zip › Supplemental Table S1_10042020.xlsx]

## Sheet: GCN5 target genes
Targets
AT1G28690
AT1G28760
AT1G29060
AT1G29150
AT1G03970
AT1G04233
AT1G29220
AT1G29250
AT1G29260
AT1G29300
AT1G29330
AT1G29340
AT1G04000
AT1G29400
AT1G04010
AT1G29470
AT1G29630
AT1G29690
AT1G29760
AT1G29850
AT1G29930
AT1G29970
AT1G04080
AT1G30130
AT1G30240
AT1G30330
AT1G30360
AT1G30380
AT1G30590
AT1G30610
AT1G30630
AT1G30640
AT1G30690
AT1G30755
AT1G30757
AT1G30810
AT1G30890
AT1G30910
AT1G31130
AT1G31160
AT1G31240
AT1G31243
AT1G31410
AT1G31420
AT1G31540
AT1G31600
AT1G31650
AT1G31760
AT1G09105
AT1G31780
AT1G31812
AT1G31814
AT1G31860
AT1G31870
AT1G31910
AT1G31930
AT1G06473
AT1G31970
AT1G04300
AT1G32050
AT1G32100
AT1G32170
AT1G32230
AT1G04340
AT1G32360
AT1G32400
AT1G32460
AT1G06573
AT1G32470
AT1G32500
AT1G32530
AT1G32630
AT1G32700
AT1G32740
AT1G32750
AT1G32790
AT1G04410
AT1G32920
AT1G32928
AT1G33060
AT1G33120
AT1G33140
AT1G33250
AT1G33390
AT1G33400
AT1G01320
AT1G04263
AT1G04480
AT1G33560
AT1G33780
AT1G33970
AT1G34120
AT1G34130
AT1G34260
AT1G34300
AT1G34360
AT1G34370
AT1G06753
AT1G34418
AT1G34420
AT1G04590
AT1G34750
AT1G35160
AT1G35220
AT1G35460
AT1G35510
AT1G35515
AT1G35516
AT1G35580
AT1G04690
AT1G01340
AT1G04780
AT1G04790
AT1G36050
AT1G36160
AT1G04820
AT1G01350
AT1G36730
AT1G36990
AT1G04960
AT1G04970
AT1G37130
AT1G04985
AT1G05010
AT1G39070
AT1G05140
AT1G05270
AT1G05340
AT1G05350
AT1G05360
AT1G01430
AT1G42440
AT1G09455
AT1G01440
AT1G42960
AT1G42970
AT1G42990
AT1G43245
AT1G43560
AT1G43690
AT1G43780
AT1G43850
AT1G43890
AT1G44100
AT1G44350
AT1G44414
AT1G44446
AT1G44740
AT1G44770
AT1G44790
AT1G45163
AT1G45165
AT1G45170
AT1G45180
AT1G45215
AT1G45223
AT1G01470
AT1G45688
AT1G45976
AT1G46554
AT1G47128
AT1G05783
AT1G07323
AT1G04427
AT1G47250
AT1G47260
AT1G47278
AT1G47310
AT1G47380
AT1G05805
AT1G47530
AT1G47550
AT1G47570
AT1G47750
AT1G47970
AT1G48090
AT1G48110
AT1G48200
AT1G48210
AT1G48230
AT1G48267
AT1G48300
AT1G48315
AT1G48410
AT1G48440
AT1G48635
AT1G01490
AT1G48920
AT1G49032
AT1G49040
AT1G49050
AT1G49140
AT1G49170
AT1G49240
AT1G49245
AT1G06010
AT1G49300
AT1G06040
AT1G06045
AT1G49450
AT1G49480
AT1G49500
AT1G06070
AT1G49610
AT1G49710
AT1G49730
AT1G49840
AT1G49950
AT1G49970
AT1G49975
AT1G50020
AT1G50140
AT1G06130
AT1G50170
AT1G50300
AT1G50320
AT1G50460
AT1G50480
AT1G01510
AT1G50600
AT1G50620
AT1G50640
AT1G50659
AT1G50660
AT1G50740
AT1G50840
AT1G51060
AT1G51200
AT1G51350
AT1G51390
AT1G51400
AT1G07737
AT1G51402
AT1G07743
AT1G51550
AT1G51560
AT1G51630
AT1G51650
AT1G51660
AT1G51690
AT1G51805
AT1G06290
AT1G52160
AT1G52520
AT1G52600
AT1G52615
AT1G52710
AT1G52740
AT1G52780
AT1G06470
AT1G52905
AT1G06475
AT1G06490
AT1G53210
AT1G53280
AT1G53380
AT1G53430
AT1G53440
AT1G01550
AT1G53570
AT1G53590
AT1G53640
AT1G06550
AT1G53670
AT1G53720
AT1G06560
AT1G53800
AT1G53840
AT1G06570
AT1G53885
AT1G53910
AT1G06580
AT1G54060
AT1G54090
AT1G54110
AT1G54140
AT1G54150
AT1G54210
AT1G54320
AT1G54340
AT1G54460
AT1G54520
AT1G54610
AT1G06680
AT1G55150
AT1G55250
AT1G55325
AT1G55330
AT1G55335
AT1G55340
AT1G55350
AT1G55365
AT1G55370
AT1G06730
AT1G06740
AT1G55530
AT1G55540
AT1G55590
AT1G55670
AT1G55673
AT1G55675
AT1G55805
AT1G55810
AT1G55917
AT1G55920
AT1G56070
AT1G06840
AT1G56090
AT1G56140
AT1G56200
AT1G56220
AT1G56260
AT1G56280
AT1G56290
AT1G56423
AT1G56450
AT1G56460
AT1G56540
AT1G56660
AT1G56690
AT1G56700
AT1G57600
AT1G57680
AT1G57770
AT1G57850
AT1G58030
AT1G07000
AT1G58080
AT1G58100
AT1G58180
AT1G58190
AT1G58200
AT1G58210
AT1G58220
AT1G58230
AT1G58250
AT1G09685
AT1G58290
AT1G58440
AT1G58520
AT1G58602
AT1G58684
AT1G58807
AT1G07110
AT1G58848
AT1G58983
AT1G59218
AT1G59359
AT1G59520
AT1G59590
AT1G59650
AT1G07170
AT1G59820
AT1G59870
AT1G59910
AT1G59930
AT1G07240
AT1G60390
AT1G60660
AT1G60700
AT1G07320
AT1G61100
AT1G61140
AT1G61180
AT1G61210
AT1G07350
AT1G61250
AT1G07360
AT1G61340
AT1G61360
AT1G61400
AT1G61410
AT1G61470
AT1G61490
AT1G61560
AT1G61667
AT1G61740
AT1G61790
AT1G61890
AT1G62200
AT1G07510
AT1G62370
AT1G62380
AT1G62590
AT1G08543
AT1G62600
AT1G62700
AT1G07550
AT1G01650
AT1G62910
AT1G63010
AT1G07600
AT1G63090
AT1G63110
AT1G63150
AT1G63170
AT1G63290
AT1G63400
AT1G63460
AT1G07650
AT1G63690
AT1G63720
AT1G63800
AT1G63810
AT1G63830
AT1G07660
AT1G63860
AT1G63900
AT1G63970
AT1G63980
AT1G64040
AT1G64090
AT1G64100
AT1G64105
AT1G64140
AT1G64150
AT1G64230
AT1G64280
AT1G64385
AT1G07725
AT1G07728
AT1G64570
AT1G64590
AT1G64720
AT1G07770
AT1G64850
AT1G07780
AT1G64880
AT1G64980
AT1G65070
AT1G65190
AT1G65220
AT1G65320
AT1G65350
AT1G07870
AT1G65420
AT1G08753
AT1G09765
AT1G65440
AT1G65520
AT1G65720
AT1G65820
AT1G65845
AT1G65950
AT1G65960
AT1G65980
AT1G66130
AT1G07940
AT1G66150
AT1G66180
AT1G66240
AT1G66260
AT1G66350
AT1G66400
AT1G66410
AT1G66500
AT1G66510
AT1G66725
AT1G66730
AT1G66840
AT1G67090
AT1G67280
AT1G67300
AT1G67310
AT1G67365
AT1G67370
AT1G01695
AT1G67470
AT1G67480
AT1G67530
AT1G67560
AT1G08115
AT1G67740
AT1G67785
AT1G67792
AT1G67790
AT1G67800
AT1G08130
AT1G67880
AT1G67920
AT1G68140
AT1G68300
AT1G68310
AT1G68370
AT1G68410
AT1G68440
AT1G68490
AT1G08200
AT1G68580
AT1G68590
AT1G68660
AT1G68670
AT1G68690
AT1G68720
AT1G68760
AT1G68820
AT1G68830
AT1G68840
AT1G08250
AT1G69010
AT1G69070
AT1G69252
AT1G08270
AT1G69370
AT1G69485
AT1G69550
AT1G69620
AT1G69640
AT1G08315
AT1G04647
AT1G69750
AT1G69760
AT1G69800
AT1G69890
AT1G08350
AT1G69935
AT1G69980
AT1G08360
AT1G70000
AT1G70070
AT1G70090
AT1G70140
AT1G70150
AT1G70290
AT1G70300
AT1G70320
AT1G70330
AT1G70335
AT1G70490
AT1G70505
AT1G70530
AT1G09855
AT1G70570
AT1G70590
AT1G70610
AT1G70740
AT1G70780
AT1G70850
AT1G71010
AT1G71040
AT1G01720
AT1G71080
AT1G71100
AT1G08480
AT1G08490
AT1G71340
AT1G71400
AT1G08510
AT1G71440
AT1G71500
AT1G71696
AT1G71697
AT1G71720
AT1G71860
AT1G71900
AT1G71910
AT1G71980
AT1G08570
AT1G72100
AT1G72150
AT1G72275
AT1G72300
AT1G72370
AT1G72390
AT1G72430
AT1G72450
AT1G08610
AT1G72645
AT1G72700
AT1G72750
AT1G72755
AT1G72830
AT1G73030
AT1G09363
AT1G73060
AT1G73080
AT1G73150
AT1G73380
AT1G73470
AT1G73480
AT1G73500
AT1G73540
AT1G73670
AT1G09865
AT1G73687
AT1G08710
AT1G73840
AT1G73880
AT1G73970
AT1G73980
AT1G73990
AT1G74020
AT1G74120
AT1G74340
AT1G74370
AT1G74380
AT1G74450
AT1G74470
AT1G74510
AT1G74640
AT1G74840
AT1G74930
AT1G74950
AT1G75010
AT1G75020
AT1G75080
AT1G75180
AT1G09543
AT1G75230
AT1G75400
AT1G75440
AT1G75460
AT1G75500
AT1G75540
AT1G75560
AT1G75630
AT1G75660
AT1G09573
AT1G08880
AT1G75840
AT1G08890
AT1G75860
AT1G75945
AT1G75960
AT1G76030
AT1G76140
AT1G76180
AT1G76185
AT1G76360
AT1G76380
AT1G09627
AT1G76390
AT1G76560
AT1G08930
AT1G09633
AT1G76590
AT1G76600
AT1G76730
AT1G76810
AT1G76920
AT1G76970
AT1G76980
AT1G77140
AT1G77180
AT1G77410
AT1G77420
AT1G77500
AT1G77620
AT1G77630
AT1G77750
AT1G77800
AT1G77890
AT1G77930
AT1G77932
AT1G77940
AT1G78010
AT1G78040
AT1G78080
AT1G78100
AT1G09130
AT1G09783
AT1G78130
AT1G78150
AT1G09140
AT1G78280
AT1G09150
AT1G78410
AT1G78510
AT1G78560
AT1G78590
AT1G78660
AT1G78670
AT1G01820
AT1G78770
AT1G78800
AT1G78830
AT1G78870
AT1G78915
AT1G78920
AT1G79010
AT1G09210
AT1G79040
AT1G79260
AT1G79280
AT1G79340
AT1G79350
AT1G79380
AT1G79390
AT1G79440
AT1G79480
AT1G79620
AT1G79650
AT1G79660
AT1G09280
AT1G79750
AT1G79830
AT1G79950
AT1G80010
AT1G80040
AT1G80080
AT1G80245
AT1G80290
AT1G80325
AT1G80380
AT1G80440
AT1G80460
AT1G80480
AT1G80490
AT1G80550
AT1G80555
AT1G80610
AT1G04697
AT1G80670
AT1G80680
AT1G80700
AT1G80745
AT1G80810
AT1G80820
AT1G80920
AT1G80930
AT1G09430
AT1G80980
AT1G80990
AT1G09660
AT1G09690
AT1G09700
AT1G09810
AT1G09850
AT1G09940
AT1G04753
AT1G09970
AT1G01950
AT1G09980
AT1G09995
AT1G10050
AT1G10090
AT1G10095
AT1G10140
AT1G10180
AT1G10200
AT1G10350
AT1G10390
AT1G10430
AT1G10580
AT1G10590
AT1G10600
AT1G10650
AT1G10840
AT1G10865
AT1G10870
AT1G10910
AT1G10920
AT1G10930
AT1G10940
AT1G10950
AT1G10960
AT1G11020
AT1G04837
AT1G11090
AT1G11160
AT1G02080
AT1G11210
AT1G11240
AT1G11270
AT1G11310
AT1G11320
AT1G11360
AT1G11430
AT1G11440
AT1G11630
AT1G11650
AT1G11660
AT1G11820
AT1G11860
AT1G11880
AT1G11890
AT1G11910
AT1G11970
AT1G02150
AT1G12120
AT1G02180
AT1G12290
AT1G12410
AT1G12520
AT1G12580
AT1G12640
AT1G12650
AT1G12750
AT1G12760
AT1G02230
AT1G12840
AT1G12920
AT1G12950
AT1G13120
AT1G01080
AT1G13245
AT1G13260
AT1G13280
AT1G13360
AT1G13390
AT1G13460
AT1G13640
AT1G13650
AT1G13690
AT1G05017
AT1G13730
AT1G13870
AT1G13980
AT1G14200
AT1G14205
AT1G14230
AT1G14270
AT1G14370
AT1G14430
AT1G14450
AT1G14510
AT1G01100
AT1G14590
AT1G14740
AT1G14830
AT1G14840
AT1G02475
AT1G14980
AT1G15030
AT1G15120
AT1G15220
AT1G15240
AT1G15270
AT1G15280
AT1G15340
AT1G15370
AT1G15420
AT1G15430
AT1G15470
AT1G15500
AT1G02560
AT1G15660
AT1G15690
AT1G15740
AT1G15780
AT1G15810
AT1G15880
AT1G15950
AT1G15970
AT1G16010
AT1G16020
AT1G16040
AT1G16110
AT1G02610
AT1G16170
AT1G16180
AT1G16240
AT1G16250
AT1G16290
AT1G16300
AT1G16320
AT1G16370
AT1G16430
AT1G16480
AT1G16489
AT1G16635
AT1G05247
AT1G16640
AT1G16650
AT1G16670
AT1G02660
AT1G16740
AT1G02670
AT1G16880
AT1G17110
AT1G17145
AT1G17290
AT1G17340
AT1G17345
AT1G17350
AT1G17360
AT1G05303
AT1G17450
AT1G02740
AT1G17455
AT1G17480
AT1G17490
AT1G17520
AT1G17530
AT1G17550
AT1G17580
AT1G17620
AT1G17680
AT1G02780
AT1G17720
AT1G17730
AT1G17760
AT1G17880
AT1G17890
AT1G18030
AT1G02816
AT1G18150
AT1G18210
AT1G18310
AT1G18335
AT1G18440
AT1G18450
AT1G02860
AT1G18460
AT1G18470
AT1G18600
AT1G01140
AT1G02880
AT1G18700
AT1G18720
AT1G18800
AT1G18900
AT1G18910
AT1G19180
AT1G19220
AT1G05483
AT1G05487
AT1G19310
AT1G19350
AT1G19376
AT1G19380
AT1G19400
AT1G19480
AT1G19580
AT1G01020
AT1G19730
AT1G19860
AT1G19870
AT1G19880
AT1G19910
AT1G19920
AT1G19970
AT1G19980
AT1G20100
AT1G20110
AT1G03030
AT1G20260
AT1G20270
AT1G03040
AT1G20340
AT1G20440
AT1G20510
AT1G20515
AT1G03060
AT1G20575
AT1G20620
AT1G20640
AT1G20670
AT1G20693
AT1G20770
AT1G20780
AT1G20810
AT1G20890
AT1G20920
AT1G03080
AT1G20980
AT1G21000
AT1G21080
AT1G21130
AT1G21245
AT1G21380
AT1G21450
AT1G03130
AT1G03140
AT1G03150
AT1G21640
AT1G21770
AT1G21780
AT1G21880
AT1G21900
AT1G21910
AT1G22040
AT1G22060
AT1G22070
AT1G22110
AT1G03200
AT1G22140
AT1G22190
AT1G22280
AT1G22403
AT1G22430
AT1G22450
AT1G22490
AT1G22570
AT1G22620
AT1G03280
AT1G22730
AT1G22880
AT1G22930
AT1G03330
AT1G23280
AT1G23290
AT1G23300
AT1G23310
AT1G23360
AT1G03370
AT1G23440
AT1G23490
AT1G23550
AT1G23780
AT1G23870
AT1G24040
AT1G24050
AT1G05853
AT1G24180
AT1G03457
AT1G24300
AT1G24545
AT1G24560
AT1G24706
AT1G05913
AT1G05917
AT1G24793
AT1G24822
AT1G24880
AT1G24996
AT1G25097
AT1G25210
AT1G25211
AT1G05927
AT1G25280
AT1G08825
AT1G25375
AT1G25380
AT1G25440
AT1G25520
AT1G25550
AT1G25682
AT1G26090
AT1G26270
AT1G03650
AT1G03680
AT1G03687
AT1G06013
AT1G26730
AT1G26800
AT1G26810
AT1G03730
AT1G26900
AT1G03740
AT1G03780
AT1G27290
AT1G27300
AT1G27330
AT1G27350
AT1G27440
AT1G27470
AT1G27480
AT1G27510
AT1G27565
AT1G27640
AT1G27650
AT1G27700
AT1G27750
AT1G27752
AT1G27770
AT1G27840
AT1G27930
AT1G01230
AT1G03860
AT1G28140
AT1G28150
AT1G28200
AT1G28280
AT1G28380
AT2G23520
AT2G03330
AT2G23770
AT2G23810
AT2G23940
AT2G23980
AT2G23985
AT2G24060
AT2G24100
AT2G24150
AT2G03390
AT2G24330
AT2G24360
AT2G08025
AT2G24390
AT2G24395
AT2G24550
AT2G24790
AT2G24830
AT2G01180
AT2G25140
AT2G25150
AT2G25180
AT2G25210
AT2G25250
AT2G03565
AT2G25430
AT2G25490
AT2G25520
AT2G25690
AT2G25800
AT2G25850
AT2G25870
AT2G25900
AT2G25930
AT2G25964
AT2G25970
AT2G26110
AT2G26140
AT2G26190
AT2G26300
AT2G03690
AT2G26550
AT2G26590
AT2G26600
AT2G26660
AT2G03730
AT2G26710
AT2G26780
AT2G26990
AT2G27020
AT2G27050
AT2G03800
AT2G27200
AT2G27230
AT2G27260
AT2G27310
AT2G27500
AT2G27580
AT2G27690
AT2G28000
AT2G28250
AT2G08255
AT2G28320
AT2G28360
AT2G28390
AT2G28520
AT2G01220
AT2G28690
AT2G28800
AT2G28890
AT2G28910
AT2G28950
AT2G29020
AT2G29065
AT2G29200
AT2G29210
AT2G03980
AT2G29450
AT2G29510
AT2G29550
AT2G29560
AT2G29700
AT2G29740
AT2G30100
AT2G30105
AT2G30110
AT2G30200
AT2G30260
AT2G30350
AT2G30362
AT2G30440
AT2G30470
AT2G30575
AT2G30600
AT2G08410
AT2G30720
AT2G30740
AT2G30880
AT2G30942
AT2G30945
AT2G30990
AT2G31010
AT2G31090
AT2G31140
AT2G31170
AT2G31190
AT2G31200
AT2G31230
AT2G31370
AT2G31440
AT2G31570
AT2G31580
AT2G31585
AT2G31590
AT2G08465
AT2G31800
AT2G31820
AT2G31840
AT2G31870
AT2G31880
AT2G31960
AT2G31970
AT2G31990
AT2G32070
AT2G32150
AT2G32179
AT2G32180
AT2G32320
AT2G32380
AT2G32415
AT2G32430
AT2G32480
AT2G08525
AT2G32520
AT2G32560
AT2G32700
AT2G32760
AT2G32765
AT2G32940
AT2G32950
AT2G32970
AT2G33040
AT2G33051
AT2G33050
AT2G33120
AT2G33170
AT2G33180
AT2G33290
AT2G33320
AT2G33410
AT2G33480
AT2G33510
AT2G33540
AT2G33610
AT2G33700
AT2G33800
AT2G34110
AT2G34160
AT2G34200
AT2G34250
AT2G34410
AT2G08665
AT2G34420
AT2G34430
AT2G34510
AT2G34630
AT2G34710
AT2G34750
AT2G34770
AT2G34860
AT2G00870
AT2G34930
AT2G35010
AT2G35155
AT2G01290
AT2G35470
AT2G35600
AT2G35650
AT2G35680
AT2G04305
AT2G35720
AT2G35840
AT2G35880
AT2G35935
AT2G35940
AT2G36000
AT2G36080
AT2G36160
AT2G36210
AT2G36220
AT2G08780
AT2G36270
AT2G36300
AT2G36305
AT2G36320
AT2G36340
AT2G36370
AT2G04378
AT2G04380
AT2G04390
AT2G36400
AT2G36460
AT2G36490
AT2G36530
AT2G36620
AT2G36720
AT2G36850
AT2G36854
AT2G36970
AT2G37020
AT2G37025
AT2G37035
AT2G37110
AT2G37140
AT2G37220
AT2G37430
AT2G37470
AT2G37480
AT2G37520
AT2G37550
AT2G37555
AT2G37570
AT2G37585
AT2G37600
AT2G37650
AT2G37678
AT2G37680
AT2G04540
AT2G00390
AT2G38000
AT2G38025
AT2G38040
AT2G38050
AT2G38130
AT2G38170
AT2G38410
AT2G38420
AT2G04620
AT2G08965
AT2G38550
AT2G38560
AT2G38610
AT2G38670
AT2G38710
AT2G38780
AT2G38820
AT2G38840
AT2G39010
AT2G39170
AT2G39190
AT2G39260
AT2G39270
AT2G39280
AT2G39290
AT2G39350
AT2G39360
AT2G39460
AT2G39650
AT2G39681
AT2G04740
AT2G39770
AT2G39805
AT2G39810
AT2G39970
AT2G39990
AT2G40010
AT2G40140
AT2G40340
AT2G40380
AT2G40400
AT2G40510
AT2G40630
AT2G40650
AT2G40660
AT2G40730
AT2G40800
AT2G40830
AT2G40890
AT2G04865
AT2G41105
AT2G41110
AT2G09225
AT2G04880
AT2G41250
AT2G41410
AT2G41430
AT2G41475
AT2G41530
AT2G41560
AT2G41600
AT2G41620
AT2G41630
AT2G41660
AT2G41835
AT2G41900
AT2G41960
AT2G41980
AT2G42010
AT2G42030
AT2G42160
AT2G42190
AT2G42240
AT2G42247
AT2G42365
AT2G42485
AT2G42520
AT2G42590
AT2G42740
AT2G42780
AT2G42975
AT2G43110
AT2G43150
AT2G43160
AT2G05070
AT2G43360
AT2G43370
AT2G43400
AT2G43410
AT2G43430
AT2G43460
AT2G43500
AT2G43630
AT2G43780
AT2G44020
AT2G05100
AT2G44120
AT2G44140
AT2G44180
AT2G44200
AT2G44430
AT2G44490
AT2G44620
AT2G44710
AT2G44750
AT2G44940
AT2G44970
AT2G44980
AT2G05160
AT2G45070
AT2G45100
AT2G45170
AT2G45180
AT2G45200
AT2G45280
AT2G45300
AT2G45440
AT2G45540
AT2G45590
AT2G45630
AT2G45730
AT2G45740
AT2G45810
AT2G45830
AT2G45850
AT2G00940
AT2G45880
AT2G45910
AT2G45950
AT2G05210
AT2G45970
AT2G45980
AT2G45990
AT2G46090
AT2G46220
AT2G05230
AT2G46260
AT2G46320
AT2G46340
AT2G46490
AT2G46500
AT2G46505
AT2G46520
AT2G46560
AT2G05250
AT2G46610
AT2G46620
AT2G46735
AT2G46820
AT2G46830
AT2G46900
AT2G47000
AT2G47070
AT2G47090
AT2G47210
AT2G47420
AT2G47490
AT2G47510
AT2G47610
AT2G47650
AT2G47680
AT2G47690
AT2G47730
AT2G47760
AT2G47820
AT2G47840
AT2G47860
AT2G47890
AT2G47940
AT2G48000
AT2G48060
AT2G48160
AT2G05710
AT2G05790
AT2G01490
AT2G05810
AT2G05812
AT2G05920
AT2G05940
AT2G06000
AT2G06025
AT2G06050
AT2G01570
AT2G06520
AT2G06530
AT2G06850
AT2G01640
AT2G01650
AT2G05045
AT2G06990
AT2G07000
AT2G05075
AT2G01670
AT2G07771
AT2G07773
AT2G07629
AT2G00460
AT2G05195
AT2G05205
AT2G05215
AT2G07638
AT2G07706
AT2G07725
AT2G07806
AT2G05365
AT2G07739
AT2G01820
AT2G01830
AT2G09795
AT2G01850
AT2G01860
AT2G04125
AT2G01910
AT2G11000
AT2G11215
AT2G02000
AT2G02060
AT2G12461
AT2G02080
AT2G01045
AT2G13360
AT2G13440
AT2G02180
AT2G13560
AT2G13665
AT2G13660
AT2G13790
AT2G14080
AT2G14170
AT2G14210
AT2G14460
AT2G02360
AT2G02370
AT2G14660
AT2G14720
AT2G14740
AT2G14750
AT2G14878
AT2G14890
AT2G14910
AT2G02450
AT2G15440
AT2G15480
AT2G15695
AT2G16145
AT2G16250
AT2G02590
AT2G16485
AT2G16500
AT2G16720
AT2G16860
AT2G16900
AT2G16940
AT2G17060
AT2G17110
AT2G17120
AT2G17290
AT2G17320
AT2G17440
AT2G17450
AT2G17480
AT2G17520
AT2G17570
AT2G02730
AT2G17705
AT2G17760
AT2G17840
AT2G17940
AT2G18020
AT2G18030
AT2G18090
AT2G18160
AT2G18240
AT2G18440
AT2G18510
AT2G18600
AT2G18670
AT2G18735
AT2G18860
AT2G18938
AT2G18960
AT2G02860
AT2G19120
AT2G19270
AT2G19310
AT2G19340
AT2G07175
AT2G19350
AT2G19430
AT2G02910
AT2G04405
AT2G19710
AT2G19790
AT2G19800
AT2G19860
AT2G19930
AT2G19940
AT2G20000
AT2G20060
AT2G20180
AT2G20190
AT2G20300
AT2G20330
AT2G20370
AT2G20400
AT2G20410
AT2G20440
AT2G20450
AT2G20495
AT2G20560
AT2G20610
AT2G20630
AT2G20670
AT2G20760
AT2G20890
AT2G20900
AT2G03050
AT2G20920
AT2G03060
AT2G20990
AT2G21045
AT2G21120
AT2G03070
AT2G21300
AT2G21780
AT2G21950
AT2G21960
AT2G22010
AT2G22080
AT2G22125
AT2G22300
AT2G22430
AT2G22470
AT2G07585
AT2G22482
AT2G07595
AT2G07605
AT2G22496
AT2G22570
AT2G22660
AT2G22670
AT2G22720
AT2G22780
AT2G22790
AT2G22795
AT2G03240
AT2G22850
AT2G22870
AT2G22880
AT2G22910
AT2G22990
AT2G23070
AT2G23080
AT2G23090
AT2G23093
AT2G23120
AT2G23290
AT2G23300
AT2G23310
AT2G23450
AT2G23460
AT3G27160
AT3G27210
AT3G27240
AT3G27260
AT3G27330
AT3G27380
AT3G27420
AT3G27430
AT3G27530
AT3G27540
AT3G27700
AT3G27770
AT3G27820
AT3G27830
AT3G27850
AT3G27865
AT3G03990
AT3G27880
AT3G04040
AT3G28180
AT3G28200
AT3G28340
AT3G28430
AT3G28450
AT3G04080
AT3G28480
AT3G04090
AT3G28690
AT3G00500
AT3G28700
AT3G04130
AT3G28850
AT3G28940
AT3G28956
AT3G29000
AT3G29160
AT3G29170
AT3G29173
AT3G29230
AT3G29240
AT3G29310
AT3G29360
AT3G29575
AT3G05945
AT3G29760
AT3G04400
AT3G29810
AT3G30775
AT3G04640
AT3G04670
AT3G04730
AT3G04840
AT3G04930
AT3G01360
AT3G01370
AT3G00670
AT3G05120
AT3G42150
AT3G42170
AT3G05155
AT3G05160
AT3G05200
AT3G42790
AT3G05220
AT3G01390
AT3G43210
AT3G05340
AT3G05350
AT3G05365
AT3G01625
AT3G06615
AT3G43580
AT3G43610
AT3G43700
AT3G43810
AT3G44100
AT3G44110
AT3G44190
AT3G05490
AT3G44340
AT3G05530
AT3G44380
AT3G44400
AT3G44430
AT3G44435
AT3G44480
AT3G44530
AT3G05560
AT3G05590
AT3G44670
AT3G44850
AT3G44940
AT3G05650
AT3G01675
AT3G45030
AT3G45040
AT3G45050
AT3G45100
AT3G05670
AT3G01430
AT3G45230
AT3G45240
AT3G05675
AT3G01695
AT3G45300
AT3G01435
AT3G45620
AT3G05700
AT3G45820
AT3G45830
AT3G05710
AT3G45850
AT3G45930
AT3G45970
AT3G45980
AT3G07315
AT3G46030
AT3G46040
AT3G46060
AT3G46100
AT3G46200
AT3G46320
AT3G46450
AT3G46460
AT3G46510
AT3G46600
AT3G07515
AT3G46620
AT3G46830
AT3G46845
AT3G07555
AT3G46920
AT3G46960
AT3G01460
AT3G47060
AT3G47080
AT3G07655
AT3G07665
AT3G05840
AT3G47390
AT3G47420
AT3G47470
AT3G47550
AT3G05870
AT3G47610
AT3G47630
AT3G47640
AT3G47700
AT3G47730
AT3G47780
AT3G47960
AT3G47990
AT3G48000
AT3G48030
AT3G48050
AT3G48060
AT3G48090
AT3G48140
AT3G48190
AT3G48330
AT3G48360
AT3G48380
AT3G48530
AT3G48730
AT3G48760
AT3G48780
AT3G48800
AT3G48810
AT3G48880
AT3G48980
AT3G48990
AT3G49000
AT3G49010
AT3G01470
AT3G49220
AT3G49310
AT3G49350
AT3G49470
AT3G49530
AT3G49590
AT3G49650
AT3G49680
AT3G49720
AT3G08075
AT3G49800
AT3G49870
AT3G49910
AT3G49940
AT3G49990
AT3G50000
AT3G50070
AT3G50080
AT3G50210
AT3G50240
AT3G50260
AT3G50330
AT3G50590
AT3G50660
AT3G50670
AT3G50690
AT3G50790
AT3G50830
AT3G50850
AT3G50860
AT3G50970
AT3G51040
AT3G51050
AT3G51100
AT3G06290
AT3G51160
AT3G51370
AT3G51550
AT3G51730
AT3G51800
AT3G51840
AT3G06350
AT3G51890
AT3G51920
AT3G51950
AT3G51990
AT3G52072
AT3G52070
AT3G52090
AT3G52100
AT3G52140
AT3G52180
AT3G52220
AT3G52230
AT3G52380
AT3G52400
AT3G52450
AT3G52470
AT3G52500
AT3G06410
AT3G52560
AT3G52590
AT3G52660
AT3G52700
AT3G52710
AT3G52760
AT3G00210
AT3G52930
AT3G52960
AT3G52990
AT3G53020
AT3G53030
AT3G53120
AT3G53180
AT3G53260
AT3G53270
AT3G53350
AT3G53390
AT3G53430
AT3G53460
AT3G53480
AT3G06470
AT3G53580
AT3G53670
AT3G53740
AT3G53870
AT3G53950
AT3G53990
AT3G54140
AT3G54190
AT3G06500
AT3G54363
AT3G54460
AT3G54500
AT3G54620
AT3G54670
AT3G54790
AT3G08425
AT3G54810
AT3G54880
AT3G54890
AT3G55040
AT3G55050
AT3G55200
AT3G55250
AT3G55260
AT3G55380
AT3G55410
AT3G55430
AT3G06600
AT3G55470
AT3G55520
AT3G06610
AT3G55740
AT3G55820
AT3G55830
AT3G55850
AT3G55880
AT3G08605
AT3G55960
AT3G56010
AT3G56050
AT3G01520
AT3G56190
AT3G56290
AT3G66654
AT3G56360
AT3G56408
AT3G56410
AT3G56460
AT3G56580
AT3G56800
AT3G56820
AT3G56860
AT3G06670
AT3G56940
AT3G57060
AT3G57062
AT3G57120
AT3G06700
AT3G57280
AT3G57300
AT3G57330
AT3G57340
AT3G08895
AT3G57380
AT3G57450
AT3G57480
AT3G57490
AT3G57530
AT3G57550
AT3G57630
AT3G57710
AT3G08975
AT3G57760
AT3G57765
AT3G06780
AT3G01895
AT3G06790
AT3G57930
AT3G57940
AT3G57990
AT3G58110
AT3G58170
AT3G58180
AT3G09105
AT3G06850
AT3G58560
AT3G58600
[truncated: 6,002 more rows]

## Sheet: up-regulated genes in gcn5
gene_id	locus	sample_1	sample_2	value_1	value_2	log2(fold_change)	test_stat	p_value	q_value	significant
AT1G01600	1:218993-221286	Col0	gcn5	1.41523	2.52611	0.835886	2.14962	0.0056	0.0451367	yes
AT1G01660	1:240056-242608	Col0	gcn5	0.2855	0.818078	1.51875	3.21843	0.0005	0.00724191	yes
AT1G01670	1:242842-245988	Col0	gcn5	0.466859	1.2399	1.40916	2.79693	0.0002	0.00353104	yes
AT1G01680	1:246410-248367	Col0	gcn5	0.111836	0.507087	2.18085	2.65263	0.00285	0.0275382	yes
AT1G02220	1:428813-430647	Col0	gcn5	1.87576	7.53404	2.00595	4.83699	5e-05	0.00109041	yes
AT1G02470	1:511764-513624	Col0	gcn5	0.981218	5.8582	2.57781	5.7812	5e-05	0.00109041	yes
AT1G02730	1:594572-598657	Col0	gcn5	5.58692	9.24727	0.726974	2.38266	0.00205	0.0214531	yes
AT1G02770	1:604872-606693	Col0	gcn5	0.637507	5.30698	3.05738	6.04522	5e-05	0.00109041	yes
AT1G02850	1:630504-633259	Col0	gcn5	16.2417	41.3774	1.34914	4.1538	5e-05	0.00109041	yes
AT1G02920	1:658656-659771	Col0	gcn5	46.439	88.4163	0.928974	2.92446	5e-05	0.00109041	yes
AT1G02930	1:661176-662456	Col0	gcn5	51.5553	131.365	1.34939	4.23182	5e-05	0.00109041	yes
AT1G03310	1:813470-816749	Col0	gcn5	7.50603	12.5246	0.738643	2.26271	0.0017	0.018451	yes
AT1G03445	1:854409-859701	Col0	gcn5	0.0469096	0.53817	3.52011	4.56708	0.0001	0.00198164	yes
AT1G03710	1:923425-924726	Col0	gcn5	0.221829	1.21833	2.45739	3.19286	0.0004	0.00609558	yes
AT1G03820	1:959868-960728	Col0	gcn5	3.72704	9.98753	1.4221	3.66399	5e-05	0.00109041	yes
AT1G03850	1:976096-977761	Col0	gcn5	10.9752	23.9861	1.12795	3.29334	5e-05	0.00109041	yes
AT1G04020	1:1036536-1040224	Col0	gcn5	1.09177	2.08038	0.930174	2.22764	0.0021	0.021846	yes
AT1G04090	1:1057150-1059419	Col0	gcn5	0.317628	1.53227	2.27027	3.91999	5e-05	0.00109041	yes
AT1G04120	1:1064449-1071047	Col0	gcn5	16.2371	25.5288	0.65283	2.03933	0.0038	0.0341028	yes
AT1G04650	1:1294892-1299002	Col0	gcn5	0.575622	2.0304	1.81857	4.09443	5e-05	0.00109041	yes
AT1G04880	1:1375960-1379185	Col0	gcn5	0.148019	0.406903	1.4589	2.13744	0.0057	0.0457151	yes
AT1G04990	1:1419079-1421789	Col0	gcn5	4.09708	16.7286	2.02965	5.84638	5e-05	0.00109041	yes
AT1G05000	1:1425592-1428782	Col0	gcn5	3.24992	6.04403	0.895109	2.6129	0.0008	0.0104442	yes
AT1G05250	1:1525600-1527234	Col0	gcn5	14.6968	23.2432	0.661304	2.07184	0.005	0.0416568	yes
AT1G05300	1:1545105-1547849	Col0	gcn5	2.97099	7.96424	1.42259	3.94818	5e-05	0.00109041	yes
AT1G05560	1:1645497-1647147	Col0	gcn5	35.4311	113.631	1.68127	6.04485	5e-05	0.00109041	yes
AT1G05680	1:1703091-1704691	Col0	gcn5	5.97847	19.4904	1.70492	5.01602	5e-05	0.00109041	yes
AT1G05950	1:1804400-1807471	Col0	gcn5	0.987332	1.96792	0.995068	2.26697	0.00195	0.020622	yes
AT1G05960	1:1807972-1815474	Col0	gcn5	9.12667	14.1163	0.629199	2.05114	0.0054	0.0438268	yes
AT1G06350	1:1935292-1936819	Col0	gcn5	1.01038	3.0048	1.57237	3.08598	0.0001	0.00198164	yes
AT1G06460	1:1965839-1969561	Col0	gcn5	23.7068	38.0794	0.683713	2.10863	0.00615	0.0482936	yes
AT1G07420	1:2277806-2280297	Col0	gcn5	11.986	23.2642	0.956757	3.09366	5e-05	0.00109041	yes
AT1G07590	1:2336522-2339391	Col0	gcn5	306.517	542.096	0.822578	2.3214	0.00085	0.0109275	yes
AT1G07610	1:2341541-2342123	Col0	gcn5	132.334	306.251	1.21054	3.7786	5e-05	0.00109041	yes
AT1G07620	1:2344389-2346842	Col0	gcn5	0.646024	1.47133	1.18746	2.49127	0.00075	0.00994565	yes
AT1G07890	1:2437329-2439665	Col0	gcn5	96.2787	212.839	1.14447	3.44057	5e-05	0.00109041	yes
AT1G08050	1:2498835-2501427	Col0	gcn5	1.55732	3.03233	0.961357	2.49208	0.0006	0.00828	yes
AT1G08260	1:2590943-2607507	Col0	gcn5	1.10078	2.08778	0.923446	2.48741	0.00105	0.0127435	yes
AT1G08620	1:2736773-2743758	Col0	gcn5	6.86735	10.8701	0.66254	2.0691	0.003	0.028555	yes
AT1G08730	1:2779962-2788447	Col0	gcn5	0.220527	0.63233	1.51972	3.21222	5e-05	0.00109041	yes
AT1G09240	1:2984880-2986130	Col0	gcn5	11.0836	35.9204	1.69637	4.94659	5e-05	0.00109041	yes
AT1G09380	1:3026134-3029549	Col0	gcn5	0.180522	0.516465	1.51649	2.36427	0.00295	0.0281938	yes
AT1G09390	1:3031202-3035036	Col0	gcn5	9.66891	18.9666	0.972036	2.84222	5e-05	0.00109041	yes
AT1G09780	1:3165369-3167869	Col0	gcn5	48.327	78.732	0.704121	2.19155	0.00285	0.0275382	yes
AT1G10300	1:3378141-3380226	Col0	gcn5	1.2655	3.73116	1.55992	3.6603	5e-05	0.00109041	yes
AT1G10410	1:3416679-3419639	Col0	gcn5	12.0675	25.3082	1.06848	3.34494	5e-05	0.00109041	yes
AT1G10470	1:3442326-3443957	Col0	gcn5	22.2481	36.782	0.725319	2.20733	0.002	0.021024	yes
AT1G10520	1:3465963-3469248	Col0	gcn5	0.476813	1.10004	1.20606	2.39313	0.00095	0.011844	yes
AT1G10540	1:3474863-3477927	Col0	gcn5	0.180237	0.674255	1.9034	2.98432	0.00095	0.011844	yes
AT1G10585	1:3493939-3495144	Col0	gcn5	3.39794	9.38389	1.46553	3.19459	5e-05	0.00109041	yes
AT1G10640	1:3515364-3517888	Col0	gcn5	1.12073	2.63464	1.23316	2.80464	0.0005	0.00724191	yes
AT1G10760	1:3581033-3590928	Col0	gcn5	9.95336	16.7447	0.750453	2.35667	0.00125	0.0144699	yes
AT1G10980	1:3667247-3669902	Col0	gcn5	0.0727668	0.494819	2.76555	3.28236	0.001	0.0122998	yes
AT1G11070	1:3690211-3693648	Col0	gcn5	0.892976	5.51738	2.62729	6.51902	5e-05	0.00109041	yes
AT1G11170	1:3740764-3744675	Col0	gcn5	0.465178	1.19652	1.36299	2.82387	0.00015	0.00276665	yes
AT1G11840	1:3995168-3997907	Col0	gcn5	31.2773	61.202	0.968463	3.03554	5e-05	0.00109041	yes
AT1G12010	1:4056206-4057933	Col0	gcn5	32.9117	81.1088	1.30126	4.1039	5e-05	0.00109041	yes
AT1G13080	1:4459165-4460940	Col0	gcn5	18.2806	33.6216	0.879077	2.73201	0.0001	0.00198164	yes
AT1G13110	1:4467219-4469033	Col0	gcn5	35.1023	59.3989	0.758872	2.46133	0.0009	0.0113825	yes
AT1G13300	1:4556891-4558708	Col0	gcn5	5.29542	13.8807	1.39026	3.88949	5e-05	0.00109041	yes
AT1G13710	1:4702724-4704657	Col0	gcn5	4.12731	8.70796	1.07713	2.88779	5e-05	0.00109041	yes
AT1G13880	1:4748872-4751212	Col0	gcn5	18.9815	40.7509	1.10224	3.46644	5e-05	0.00109041	yes
AT1G13990	1:4794755-4796597	Col0	gcn5	26.5623	44.6046	0.747815	2.35675	0.0011	0.0131606	yes
AT1G14630	1:5019954-5021537	Col0	gcn5	1.27936	2.63395	1.04181	2.1378	0.00445	0.0382402	yes
AT1G15310	1:5269018-5272058	Col0	gcn5	1.04911	4.2282	2.01088	4.84254	5e-05	0.00109041	yes
AT1G15550	1:5344477-5346166	Col0	gcn5	3.96059	10.9644	1.46905	3.87593	5e-05	0.00109041	yes
AT1G16530	1:5651369-5652883	Col0	gcn5	0.359655	1.31481	1.87017	2.75491	0.0014	0.0159087	yes
AT1G17020	1:5820205-5822013	Col0	gcn5	1.96282	4.62208	1.23562	2.88191	0.0002	0.00353104	yes
AT1G17170	1:5869845-5870840	Col0	gcn5	20.4364	79.598	1.96159	6.07665	5e-05	0.00109041	yes
AT1G17510	1:6023503-6024309	Col0	gcn5	8.10371	16.2324	1.00222	2.67777	0.0004	0.00609558	yes
AT1G17560	1:6037463-6038692	Col0	gcn5	5.31396	10.0694	0.922122	2.39462	0.001	0.0122998	yes
AT1G17710	1:6090559-6092027	Col0	gcn5	0.445572	1.39553	1.64709	2.63525	0.00095	0.011844	yes
AT1G17860	1:6149300-6152222	Col0	gcn5	112.468	227.44	1.01597	3.10172	5e-05	0.00109041	yes
AT1G17960	1:6180895-6183806	Col0	gcn5	0.803308	1.953	1.28167	2.76696	0.0004	0.00609558	yes
AT1G18265	1:6282251-6283293	Col0	gcn5	2.43583	5.97752	1.29513	3.18113	0.00015	0.00276665	yes
AT1G18400	1:6331397-6333743	Col0	gcn5	7.34997	12.1007	0.719279	2.16124	0.00445	0.0382402	yes
AT1G18590	1:6398579-6399942	Col0	gcn5	4.76466	9.16406	0.943614	2.57822	0.00075	0.00994565	yes
AT1G18860	1:6509491-6511227	Col0	gcn5	1.19484	2.79017	1.22353	2.5587	0.00055	0.00777873	yes
AT1G19050	1:6577832-6579178	Col0	gcn5	17.3974	28.8429	0.729342	2.05592	0.00305	0.0288612	yes
AT1G20180	1:6996209-6997943	Col0	gcn5	0.0882021	0.690404	2.96856	3.09301	0.00345	0.0317469	yes
AT1G20400	1:7072191-7075838	Col0	gcn5	1.14156	2.02075	0.823884	2.47231	0.0029	0.0278551	yes
AT1G20630	1:7146635-7149977	Col0	gcn5	29.7984	82.2759	1.46524	4.5698	5e-05	0.00109041	yes
AT1G20680	1:7169381-7170796	Col0	gcn5	0.109205	1.45621	3.7371	4.03072	0.00085	0.0109275	yes
AT1G20840	1:7244938-7248143	Col0	gcn5	33.5945	54.6444	0.701849	2.16399	0.00265	0.0261337	yes
AT1G21240	1:7434302-7436830	Col0	gcn5	0.101774	0.662514	2.70258	3.60608	0.0002	0.00353104	yes
AT1G21250	1:7439265-7442113	Col0	gcn5	3.06545	12.451	2.02209	6.17772	5e-05	0.00109041	yes
AT1G21360	1:7481251-7483507	Col0	gcn5	1.73888	4.17421	1.26334	3.09196	0.0001	0.00198164	yes
AT1G21460	1:7511849-7513361	Col0	gcn5	16.9462	30.0298	0.825436	2.4836	0.00045	0.00667389	yes
AT1G22360	1:7894857-7897591	Col0	gcn5	25.1794	55.5974	1.14277	3.68297	5e-05	0.00109041	yes
AT1G22400	1:7903659-7906673	Col0	gcn5	18.527	29.4417	0.668232	2.03279	0.00515	0.0424693	yes
AT1G22500	1:7949475-7952832	Col0	gcn5	33.5652	98.9603	1.55988	4.84569	5e-05	0.00109041	yes
AT1G22770	1:8061843-8067716	Col0	gcn5	14.5365	22.8724	0.653922	2.03115	0.00325	0.0303444	yes
AT1G23120	1:8198719-8199557	Col0	gcn5	12.1215	21.086	0.798713	2.19405	0.00245	0.0246111	yes
AT1G23190	1:8219868-8224469	Col0	gcn5	9.23036	17.1786	0.896153	2.82425	0.0001	0.00198164	yes
AT1G24020	1:8500399-8502065	Col0	gcn5	13.9752	32.9456	1.23722	3.82219	5e-05	0.00109041	yes
AT1G24430	1:8658002-8659506	Col0	gcn5	1.60472	3.0942	0.94725	2.09832	0.004	0.0353549	yes
AT1G24575	1:8711035-8711528	Col0	gcn5	18.7117	35.5329	0.925215	2.65103	0.00055	0.00777873	yes
AT1G25275	1:8860670-8861364	Col0	gcn5	176.13	277.654	0.656645	2.02813	0.00515	0.0424693	yes
AT1G26130	1:9033217-9038577	Col0	gcn5	2.58369	4.47342	0.791944	2.3168	0.00135	0.015449	yes
AT1G26330	1:9107518-9113725	Col0	gcn5	0.481566	0.938242	0.962227	2.18462	0.0029	0.0278551	yes
AT1G26380	1:9126736-9128528	Col0	gcn5	0.720684	2.21832	1.62203	3.50875	0.0001	0.00198164	yes
AT1G26420	1:9141566-9143304	Col0	gcn5	0.734019	2.49519	1.76526	3.72108	0.0001	0.00198164	yes
AT1G26515	1:9161809-9162910	Col0	gcn5	0	0.779778	inf	#NAME?	5e-05	0.00109041	yes
AT1G26580	1:9184605-9187505	Col0	gcn5	77.9175	126.426	0.698274	2.15442	0.00235	0.0238456	yes
AT1G26770	1:9259604-9261313	Col0	gcn5	4.70509	10.5739	1.16821	3.14897	5e-05	0.00109041	yes
AT1G27020	1:9378558-9380692	Col0	gcn5	25.7005	55.7583	1.11739	3.60346	5e-05	0.00109041	yes
AT1G27630	1:9611102-9614336	Col0	gcn5	8.05539	13.0054	0.691082	2.12827	0.00335	0.0311399	yes
AT1G27760	1:9668583-9671616	Col0	gcn5	12.9441	20.2816	0.647881	1.94614	0.0053	0.0431985	yes
AT1G28520	1:10029149-10031990	Col0	gcn5	24.148	37.8028	0.64659	2.04852	0.00395	0.0350454	yes
AT1G28580	1:10044336-10046442	Col0	gcn5	33.8266	57.5678	0.767103	2.39897	0.00075	0.00994565	yes
AT1G28600	1:10051000-10053117	Col0	gcn5	21.0889	35.8005	0.763493	2.14689	0.00255	0.0254094	yes
AT1G28610	1:10053616-10055731	Col0	gcn5	1.94634	4.83587	1.31301	3.13773	5e-05	0.00109041	yes
AT1G29195	1:10202535-10203396	Col0	gcn5	0.894494	3.74774	2.06688	4.01349	5e-05	0.00109041	yes
AT1G29290	1:10244965-10245572	Col0	gcn5	2.90492	6.87221	1.24228	2.58626	0.0009	0.0113825	yes
AT1G29640	1:10355702-10356482	Col0	gcn5	2.9022	7.1212	1.29498	3.23051	0.0003	0.00486777	yes
AT1G30270	1:10654856-10658897	Col0	gcn5	15.3019	24.5901	0.684369	2.19797	0.00255	0.0254094	yes
AT1G30410	1:10738804-10747323	Col0	gcn5	4.75616	8.85187	0.896186	2.70302	0.0001	0.00198164	yes
AT1G30700	1:10892569-10894572	Col0	gcn5	9.65569	17.7635	0.879462	2.79222	0.0001	0.00198164	yes
AT1G30720	1:10898171-10899912	Col0	gcn5	52.5091	86.3076	0.716921	2.38364	0.0014	0.0159087	yes
AT1G31835	1:11423058-11423684	Col0	gcn5	6.40746	13.9914	1.12672	2.54932	0.00085	0.0109275	yes
AT1G33030	1:11962745-11966276	Col0	gcn5	0.800789	1.94912	1.28332	2.28019	0.00255	0.0254094	yes
AT1G33102	1:12002332-12002877	Col0	gcn5	4.28178	9.52543	1.15357	2.36891	0.0015	0.0167556	yes
AT1G33790	1:12256663-12260605	Col0	gcn5	16.8575	28.7769	0.77152	2.4126	0.0006	0.00828	yes
AT1G33960	1:12346231-12348513	Col0	gcn5	0.701319	5.0547	2.84948	6.16735	5e-05	0.00109041	yes
AT1G34180	1:12448566-12451287	Col0	gcn5	1.8524	6.72503	1.86015	4.8365	5e-05	0.00109041	yes
AT1G34245	1:12472867-12473754	Col0	gcn5	1.90058	4.81202	1.3402	2.60502	0.0009	0.0113825	yes
AT1G34460	1:12595109-12599628	Col0	gcn5	0.669281	1.60124	1.25851	2.88477	5e-05	0.00109041	yes
AT1G35720	1:13225196-13227195	Col0	gcn5	58.6035	141.058	1.26722	3.94529	5e-05	0.00109041	yes
AT1G36180	1:13545964-13558492	Col0	gcn5	0.858274	2.35656	1.45717	4.18003	5e-05	0.00109041	yes
AT1G36370	1:13696041-13698639	Col0	gcn5	11.0244	18.6543	0.758804	2.33138	0.00165	0.0180667	yes
AT1G43800	1:16577609-16579722	Col0	gcn5	0.758994	2.04114	1.42722	2.88864	0.00035	0.00549683	yes
AT1G44900	1:16970213-16974641	Col0	gcn5	2.05838	3.36947	0.711013	1.95954	0.0052	0.0427811	yes
AT1G45145	1:17074941-17076330	Col0	gcn5	48.8918	102.283	1.06491	3.73099	5e-05	0.00109041	yes
AT1G46480	1:17236677-17238053	Col0	gcn5	1.1875	2.36654	0.994853	2.17941	0.00515	0.0424693	yes
AT1G47210	1:17300950-17302866	Col0	gcn5	9.5077	16.9256	0.832037	2.45841	0.0007	0.00940108	yes
AT1G47890	1:17643975-17647035	Col0	gcn5	0.0965684	0.419825	2.12017	2.71675	0.0029	0.0278551	yes
AT1G48400	1:17882135-17883855	Col0	gcn5	0.296488	1.28477	2.11546	3.18403	0.00065	0.00884816	yes
AT1G48580	1:17958262-17960610	Col0	gcn5	0.835218	1.9521	1.2248	2.55445	0.0006	0.00828	yes
AT1G49160	1:18179303-18182391	Col0	gcn5	1.92224	5.74899	1.58052	4.17808	5e-05	0.00109041	yes
AT1G49405	1:18284334-18284947	Col0	gcn5	1.83111	4.89098	1.4174	2.35816	0.00395	0.0350454	yes
AT1G49700	1:18388791-18390496	Col0	gcn5	1.57677	3.64135	1.2075	2.6114	0.0013	0.01495	yes
AT1G49860	1:18458665-18459906	Col0	gcn5	9.31645	17.2066	0.885107	2.45034	0.00085	0.0109275	yes
AT1G49910	1:18479024-18481475	Col0	gcn5	0.533156	1.30894	1.29577	2.45247	0.00125	0.0144699	yes
AT1G49920	1:18481773-18484233	Col0	gcn5	0.293597	0.955178	1.70193	3.30104	0.0001	0.00198164	yes
AT1G50190	1:18588228-18590799	Col0	gcn5	0.20777	0.599581	1.52897	2.28247	0.0053	0.0431985	yes
AT1G50290	1:18627558-18628434	Col0	gcn5	18.9916	32.4606	0.773325	2.2729	0.00255	0.0254094	yes
AT1G51610	1:19136250-19139918	Col0	gcn5	4.50273	7.24748	0.68668	2.11208	0.0062	0.0485594	yes
AT1G51790	1:19206710-19211417	Col0	gcn5	4.27152	12.8775	1.59203	4.83108	5e-05	0.00109041	yes
AT1G51800	1:19214147-19217970	Col0	gcn5	9.22421	24.7278	1.42263	4.28681	5e-05	0.00109041	yes
AT1G51820	1:19237406-19241883	Col0	gcn5	2.8436	9.29403	1.70859	4.43323	5e-05	0.00109041	yes
AT1G51830	1:19243024-19246010	Col0	gcn5	4.62809	15.0814	1.70428	5.02886	5e-05	0.00109041	yes
AT1G51840	1:19249448-19250709	Col0	gcn5	5.79785	19.184	1.72632	4.81201	5e-05	0.00109041	yes
AT1G51850	1:19252846-19256783	Col0	gcn5	5.33515	13.9584	1.38753	4.20218	5e-05	0.00109041	yes
AT1G51890	1:19274657-19278528	Col0	gcn5	1.33428	3.97407	1.57456	4.07316	5e-05	0.00109041	yes
AT1G52100	1:19383121-19385602	Col0	gcn5	4.14692	9.76021	1.23487	3.43662	5e-05	0.00109041	yes
AT1G52200	1:19442067-19443529	Col0	gcn5	26.2006	77.056	1.55631	4.88662	5e-05	0.00109041	yes
AT1G52270	1:19463677-19464355	Col0	gcn5	2.64178	8.50156	1.68622	3.20495	5e-05	0.00109041	yes
AT1G52342	1:19492254-19492769	Col0	gcn5	30.2932	51.5316	0.766464	2.21739	0.0027	0.0264902	yes
AT1G53240	1:19854614-19856937	Col0	gcn5	68.4264	106.598	0.639555	1.97744	0.005	0.0416568	yes
AT1G53500	1:19963046-19969757	Col0	gcn5	20.1427	33.1848	0.720268	2.23465	0.00175	0.0189254	yes
AT1G53625	1:20014409-20014923	Col0	gcn5	2.25215	6.49458	1.52793	2.97226	0.0007	0.00940108	yes
AT1G53790	1:20079080-20081455	Col0	gcn5	2.71506	10.8614	2.00016	5.35334	5e-05	0.00109041	yes
AT1G54010	1:20158663-20160815	Col0	gcn5	26.7954	70.778	1.40132	4.49623	5e-05	0.00109041	yes
AT1G54080	1:20183580-20187096	Col0	gcn5	30.322	47.9044	0.659795	2.20327	0.0036	0.0327124	yes
AT1G54220	1:20246036-20250310	Col0	gcn5	2.72604	4.92118	0.852198	2.42642	0.0008	0.0104442	yes
AT1G54280	1:20262765-20267821	Col0	gcn5	0.155018	1.19038	2.94091	5.38767	5e-05	0.00109041	yes
AT1G54410	1:20309774-20310767	Col0	gcn5	638.24	1073.12	0.749644	2.24181	0.0023	0.0234968	yes
AT1G54560	1:20371648-20379745	Col0	gcn5	0.0263783	0.306272	3.53739	4.42154	0.0001	0.00198164	yes
AT1G54575	1:20387059-20387710	Col0	gcn5	10.0239	22.9762	1.19669	3.3071	5e-05	0.00109041	yes
AT1G55010	1:20517077-20517403	Col0	gcn5	12.9105	33.3818	1.37052	2.81285	0.00045	0.00667389	yes
AT1G55020	1:20525707-20530273	Col0	gcn5	13.9523	27.7747	0.993268	3.1133	5e-05	0.00109041	yes
AT1G55210	1:20597789-20598708	Col0	gcn5	14.4377	29.1042	1.01139	2.97773	0.0001	0.00198164	yes
AT1G55500	1:20719547-20722739	Col0	gcn5	8.33944	14.7872	0.826322	2.51798	0.0004	0.00609558	yes
AT1G55690	1:20808260-20812840	Col0	gcn5	3.77291	6.54711	0.79518	2.38282	0.00115	0.0135889	yes
AT1G55990	1:20942486-20942951	Col0	gcn5	2.20263	5.97625	1.44001	4.79694	0.00055	0.00777873	yes
AT1G56170	1:21024763-21025883	Col0	gcn5	3.81065	7.52091	0.980872	2.58305	0.00075	0.00994565	yes
AT1G56300	1:21078819-21080423	Col0	gcn5	5.45121	13.419	1.29962	3.41701	5e-05	0.00109041	yes
AT1G56580	1:21198258-21198956	Col0	gcn5	76.2723	143.31	0.909912	3.28292	5e-05	0.00109041	yes
AT1G57630	1:21345638-21346157	Col0	gcn5	1.91227	5.73492	1.58449	2.89177	0.0005	0.00724191	yes
AT1G57800	1:21408622-21412283	Col0	gcn5	0.027821	0.462445	4.05504	3.93554	0.0021	0.021846	yes
AT1G60110	1:22168501-22170649	Col0	gcn5	0.597248	3.40564	2.51152	5.22867	5e-05	0.00109041	yes
AT1G60730	1:22358034-22360184	Col0	gcn5	15.4955	26.9344	0.797597	2.47137	0.00055	0.00777873	yes
AT1G60960	1:22445309-22447214	Col0	gcn5	8.92191	19.392	1.12004	3.31669	5e-05	0.00109041	yes
AT1G61000	1:22470923-22474105	Col0	gcn5	1.29429	2.34108	0.855007	2.04476	0.00405	0.0355876	yes
AT1G61580	1:22720691-22723152	Col0	gcn5	5.20804	8.99319	0.788091	2.28194	0.0012	0.0140612	yes
AT1G61800	1:22824439-22826774	Col0	gcn5	0.200352	1.02582	2.35617	3.23346	0.00025	0.00422251	yes
AT1G61810	1:22830014-22834728	Col0	gcn5	0.565699	2.2144	1.96881	4.61606	5e-05	0.00109041	yes
AT1G61860	1:22862856-22864619	Col0	gcn5	0.544145	1.21107	1.15422	2.04973	0.00535	0.0434713	yes
AT1G62045	1:22934687-22935343	Col0	gcn5	5.17342	11.5559	1.15943	3.01437	0.00045	0.00667389	yes
AT1G62180	1:22973839-22977625	Col0	gcn5	28.6988	55.9247	0.962493	3.14396	0.0001	0.00198164	yes
AT1G62300	1:23016682-23019279	Col0	gcn5	7.09038	12.1501	0.777034	2.32761	0.0011	0.0131606	yes
AT1G63480	1:23539556-23542137	Col0	gcn5	2.98425	5.47448	0.875352	2.34911	0.00125	0.0144699	yes
AT1G63530	1:23563314-23565555	Col0	gcn5	1.56569	3.55525	1.18315	2.79263	0.0004	0.00609558	yes
AT1G64160	1:23814009-23814839	Col0	gcn5	18.1674	35.3443	0.960125	2.63758	0.00015	0.00276665	yes
AT1G64170	1:23815238-23818293	Col0	gcn5	3.29179	12.553	1.93109	5.43848	5e-05	0.00109041	yes
AT1G64440	1:23937029-23939899	Col0	gcn5	3.69485	6.14074	0.732897	2.03688	0.00475	0.0401139	yes
AT1G64950	1:24127560-24129458	Col0	gcn5	22.3544	42.8667	0.939299	3.76413	0.0001	0.00198164	yes
AT1G65150	1:24203840-24205775	Col0	gcn5	2.91318	10.1548	1.8015	4.76039	5e-05	0.00109041	yes
AT1G65370	1:24284468-24286145	Col0	gcn5	33.117	96.0602	1.53637	4.8549	5e-05	0.00109041	yes
AT1G65480	1:24331427-24333934	Col0	gcn5	0.26226	4.32962	4.04517	6.63153	5e-05	0.00109041	yes
AT1G65500	1:24357866-24358616	Col0	gcn5	4.50586	13.4425	1.57693	3.62349	5e-05	0.00109041	yes
AT1G65690	1:24431429-24432953	Col0	gcn5	3.22285	7.43537	1.20607	3.00949	0.00015	0.00276665	yes
AT1G65730	1:24442503-24446291	Col0	gcn5	3.13228	8.24139	1.39567	4.0169	5e-05	0.00109041	yes
AT1G65840	1:24489779-24493024	Col0	gcn5	13.7275	26.0045	0.921691	2.88526	5e-05	0.00109041	yes
AT1G65860	1:24499065-24502745	Col0	gcn5	0.920121	1.99981	1.11996	2.42156	0.001	0.0122998	yes
AT1G66320	1:24726811-24728614	Col0	gcn5	0.0902788	1.36065	3.91377	4.41973	0.0005	0.00724191	yes
AT1G66620	1:24852805-24854153	Col0	gcn5	2.33779	4.72155	1.01411	2.28943	0.0018	0.0193468	yes
AT1G66670	1:24863784-24865702	Col0	gcn5	64.3309	112.67	0.808514	2.54276	0.00055	0.00777873	yes
AT1G66920	1:24965303-24967522	Col0	gcn5	5.82786	15.1303	1.3764	4.02879	5e-05	0.00109041	yes
AT1G67220	1:25145586-25150558	Col0	gcn5	0.0661885	1.27636	4.26931	6.58952	5e-05	0.00109041	yes
AT1G67650	1:25359658-25362395	Col0	gcn5	1.13393	2.16426	0.932546	2.15116	0.00285	0.0275382	yes
AT1G68050	1:25508675-25510889	Col0	gcn5	1.62071	4.36111	1.42807	3.49229	5e-05	0.00109041	yes
AT1G68740	1:25812448-25816657	Col0	gcn5	1.05333	1.9058	0.855441	2.06884	0.0038	0.0341028	yes
AT1G68850	1:25883615-25885247	Col0	gcn5	1.29166	3.03244	1.23125	2.73772	0.0002	0.00353104	yes
AT1G69310	1:26054307-26058105	Col0	gcn5	4.35563	12.4509	1.51529	4.51414	5e-05	0.00109041	yes
AT1G69410	1:26089201-26090386	Col0	gcn5	65.9749	114.609	0.796733	2.55909	0.00045	0.00667389	yes
AT1G69530	1:26141835-26143500	Col0	gcn5	71.9298	139.319	0.953726	3.01651	0.00015	0.00276665	yes
AT1G69630	1:26191639-26193174	Col0	gcn5	0.155697	1.0487	2.75179	3.16225	0.0012	0.0140612	yes
AT1G69710	1:26222071-26226652	Col0	gcn5	0.13177	0.92286	2.80809	4.85771	5e-05	0.00109041	yes
AT1G69720	1:26226865-26228580	Col0	gcn5	0.88755	2.91976	1.71795	3.53396	5e-05	0.00109041	yes
AT1G69880	1:26321478-26322993	Col0	gcn5	4.04003	58.7026	3.86099	10.2775	5e-05	0.00109041	yes
AT1G69920	1:26334249-26335558	Col0	gcn5	0.246011	0.990326	2.00918	2.71242	0.0011	0.0131606	yes
AT1G69930	1:26337496-26338795	Col0	gcn5	0.934924	2.10569	1.17137	2.09317	0.00495	0.0414206	yes
AT1G70580	1:26612631-26616069	Col0	gcn5	7.29146	11.922	0.709351	2.12101	0.0022	0.0226512	yes
AT1G70782	1:26695165-26696392	Col0	gcn5	181.955	389.148	1.09674	3.36215	5e-05	0.00109041	yes
AT1G70810	1:26704129-26705236	Col0	gcn5	9.63522	16.0825	0.739099	2.07356	0.00445	0.0382402	yes
AT1G70890	1:26725625-26726544	Col0	gcn5	24.4764	45.9731	0.909399	3.13922	0.00015	0.00276665	yes
AT1G71280	1:26870140-26872152	Col0	gcn5	0.270437	2.39313	3.14553	5.4116	5e-05	0.00109041	yes
AT1G71370	1:26897004-26899434	Col0	gcn5	0.0891319	0.677696	2.92662	3.88993	0.00025	0.00422251	yes
AT1G71770	1:26989349-26994259	Col0	gcn5	0.0541929	0.609161	3.49065	3.459	0.00125	0.0144699	yes
AT1G71850	1:27024731-27026363	Col0	gcn5	2.2099	4.05945	0.877302	2.16732	0.0029	0.0278551	yes
AT1G71880	1:27054179-27056341	Col0	gcn5	97.0012	172.395	0.829647	2.55524	0.00035	0.00549683	yes
AT1G72416	1:27258828-27260291	Col0	gcn5	11.4459	21.8589	0.933398	2.84309	5e-05	0.00109041	yes
AT1G72660	1:27353790-27356670	Col0	gcn5	0.308828	1.02823	1.73528	2.85787	0.00045	0.00667389	yes
AT1G72680	1:27359231-27361016	Col0	gcn5	33.7686	74.3178	1.13803	3.46086	5e-05	0.00109041	yes
AT1G73120	1:27497185-27497950	Col0	gcn5	60.3439	134.807	1.15962	3.57073	5e-05	0.00109041	yes
AT1G73680	1:27703943-27707518	Col0	gcn5	8.0308	18.6577	1.21615	3.72667	5e-05	0.00109041	yes
AT1G73920	1:27790874-27794914	Col0	gcn5	33.9269	53.9075	0.668057	2.10814	0.0039	0.0347336	yes
AT1G74000	1:27829141-27831431	Col0	gcn5	0.806285	1.93174	1.26054	2.60848	0.0015	0.0167556	yes
AT1G74200	1:27906908-27909358	Col0	gcn5	0.877151	1.80476	1.04091	2.17928	0.0028	0.0272679	yes
AT1G74210	1:27910313-27912941	Col0	gcn5	5.183	14.419	1.47611	4.31302	5e-05	0.00109041	yes
AT1G74290	1:27931835-27934268	Col0	gcn5	0.719091	1.51636	1.07637	2.09871	0.00485	0.0407947	yes
AT1G74460	1:27987960-27989801	Col0	gcn5	1.69939	3.24402	0.932766	2.09155	0.00575	0.0459585	yes
AT1G74790	1:28098764-28101896	Col0	gcn5	16.1731	33.4571	1.04871	3.25349	5e-05	0.00109041	yes
AT1G74870	1:28126927-28128463	Col0	gcn5	0.550479	2.67047	2.27833	4.25024	5e-05	0.00109041	yes
AT1G74890	1:28131589-28132710	Col0	gcn5	0.672695	1.91113	1.5064	2.41473	0.002	0.021024	yes
AT1G75040	1:28177702-28178940	Col0	gcn5	1.336	5.22162	1.96657	4.45454	5e-05	0.00109041	yes
AT1G75270	1:28250074-28251350	Col0	gcn5	21.695	43.9125	1.01727	2.85158	0.0002	0.00353104	yes
AT1G75280	1:28251959-28253619	Col0	gcn5	28.3317	107.793	1.92778	5.61231	5e-05	0.00109041	yes
AT1G75580	1:28377460-28378178	Col0	gcn5	4.3469	8.28926	0.931255	2.07197	0.0043	0.0373015	yes
AT1G76520	1:28715077-28717416	Col0	gcn5	29.2229	46.3991	0.666996	2.08214	0.00275	0.026893	yes
AT1G76680	1:28776845-28778467	Col0	gcn5	62.2877	210.985	1.76012	5.08453	5e-05	0.00109041	yes
AT1G76690	1:28778889-28783248	Col0	gcn5	6.01738	22.837	1.92416	3.60759	5e-05	0.00109041	yes
AT1G77120	1:28975393-28978743	Col0	gcn5	6.67776	29.0386	2.12053	3.33755	0.0012	0.0140612	yes
AT1G77320	1:29056531-29062966	Col0	gcn5	1.50191	3.33562	1.15116	3.23169	5e-05	0.00109041	yes
AT1G77380	1:29074887-29077390	Col0	gcn5	13.1057	28.1832	1.10464	3.36262	5e-05	0.00109041	yes
AT1G77510	1:29126649-29129612	Col0	gcn5	8.47457	14.9067	0.814745	2.4732	0.00085	0.0109275	yes
AT1G77540	1:29137625-29138212	Col0	gcn5	27.3054	44.8425	0.715679	2.03571	0.0044	0.0379811	yes
AT1G77920	1:29298242-29300863	Col0	gcn5	2.57046	5.92814	1.20555	3.26786	5e-05	0.00109041	yes
AT1G78000	1:29329734-29333146	Col0	gcn5	13.5845	34.1165	1.32851	4.0991	5e-05	0.00109041	yes
AT1G78030	1:29342156-29343824	Col0	gcn5	3.7732	6.62549	0.812241	2.15872	0.00315	0.0296342	yes
AT1G78370	1:29484268-29485290	Col0	gcn5	32.4526	62.1837	0.9382	3.08842	0.0001	0.00198164	yes
AT1G78380	1:29486412-29487906	Col0	gcn5	279	661.745	1.24601	3.62065	5e-05	0.00109041	yes
AT1G78570	1:29549648-29560912	Col0	gcn5	20.0783	41.0673	1.03235	2.98618	0.0001	0.00198164	yes
AT1G78600	1:29567105-29568859	Col0	gcn5	27.3847	43.5053	0.667822	2.03279	0.00455	0.0388773	yes
AT1G78650	1:29582928-29585641	Col0	gcn5	2.265	4.4063	0.960058	2.58439	0.0002	0.00353104	yes
AT1G78750	1:29613121-29614695	Col0	gcn5	0.926824	2.54047	1.45473	2.81678	0.00035	0.00549683	yes
AT1G78970	1:29703061-29711421	Col0	gcn5	2.55992	5.26115	1.03928	2.95057	5e-05	0.00109041	yes
AT1G78995	1:29715078-29716111	Col0	gcn5	6.08152	12.1059	0.993206	2.6234	0.00015	0.00276665	yes
AT1G79410	1:29867879-29869633	Col0	gcn5	5.19372	12.9116	1.31383	3.38766	5e-05	0.00109041	yes
AT1G79450	1:29887688-29890179	Col0	gcn5	0.926943	2.42238	1.38587	3.01116	5e-05	0.00109041	yes
AT1G79520	1:29912250-29914615	Col0	gcn5	3.50947	6.2772	0.838869	2.25629	0.0017	0.018451	yes
AT1G79550	1:29924022-29926582	Col0	gcn5	71.7382	115.552	0.687729	2.12402	0.0029	0.0278551	yes
AT1G79610	1:29952872-29957189	Col0	gcn5	1.27448	2.27378	0.835185	2.14072	0.00545	0.0441305	yes
AT1G79640	1:29966710-29971600	Col0	gcn5	1.10441	1.92743	0.803404	2.04758	0.00525	0.0430075	yes
AT1G80570	1:30290324-30292420	Col0	gcn5	7.41853	14.1459	0.931175	2.72417	0.00025	0.00422251	yes
AT2G01008	2:1024-2810	Col0	gcn5	6.79859	10.9194	0.68359	2.36022	0.0055	0.044467	yes
AT2G01120	2:85400-88186	Col0	gcn5	1.40383	4.43647	1.66005	4.09936	5e-05	0.00109041	yes
AT2G01130	2:88558-94660	Col0	gcn5	6.99315	12.9739	0.891599	2.77739	0.00015	0.00276665	yes
AT2G01140	2:94810-96655	Col0	gcn5	102.329	208.139	1.02434	3.36487	5e-05	0.00109041	yes
AT2G01250	2:132696-134455	Col0	gcn5	192.933	298.607	0.630147	1.91797	0.00615	0.0482936	yes
AT2G01300	2:151056-151729	Col0	gcn5	14.6449	23.9708	0.710884	2.02074	0.00575	0.0459585	yes
AT2G01350	2:163953-167259	Col0	gcn5	21.6672	34.5026	0.671194	1.92727	0.0057	0.0457151	yes
AT2G01410	2:174270-176407	Col0	gcn5	21.5766	35.3312	0.711478	2.40117	0.0031	0.0292161	yes
AT2G01450	2:199510-203126	Col0	gcn5	95.228	150.607	0.661332	2.01723	0.0046	0.039209	yes
AT2G01470	2:211969-214472	Col0	gcn5	17.6151	30.449	0.789581	2.45593	0.0009	0.0113825	yes
AT2G01610	2:273916-274820	Col0	gcn5	3.95325	8.52361	1.10843	2.93462	0.00045	0.00667389	yes
AT2G01620	2:278126-282123	Col0	gcn5	23.4348	44.3952	0.921748	1.99175	0.0046	0.039209	yes
AT2G01690	2:308701-313805	Col0	gcn5	15.0699	26.9002	0.835943	2.70419	0.00015	0.00276665	yes
AT2G01720	2:317029-320264	Col0	gcn5	32.0214	62.3365	0.961044	3.17912	5e-05	0.00109041	yes
AT2G01730	2:320477-323947	Col0	gcn5	0.379505	1.03391	1.44591	2.70697	0.00055	0.00777873	yes
AT2G01905	2:410326-415330	Col0	gcn5	0.340457	0.835089	1.29446	2.69932	0.0011	0.0131606	yes
AT2G01930	2:427116-428839	Col0	gcn5	46.1216	73.2317	0.667028	2.10153	0.00325	0.0303444	yes
AT2G01970	2:450378-454885	Col0	gcn5	47.5796	92.9865	0.966678	3.04809	5e-05	0.00109041	yes
AT2G01990	2:465000-466724	Col0	gcn5	5.98602	11.3102	0.91795	2.53819	0.00055	0.00777873	yes
AT2G02010	2:474164-476594	Col0	gcn5	0.540105	5.09133	3.23673	6.90409	5e-05	0.00109041	yes
AT2G02040	2:487422-489832	Col0	gcn5	44.5913	90.9836	1.02884	3.21896	5e-05	0.00109041	yes
AT2G02050	2:489965-491995	Col0	gcn5	54.4146	91.5913	0.751217	2.50218	0.001	0.0122998	yes
AT2G02100	2:528349-529108	Col0	gcn5	340.243	737.389	1.11586	3.4882	5e-05	0.00109041	yes
AT2G02150	2:550339-552625	Col0	gcn5	2.11739	4.05475	0.937328	2.32203	0.0008	0.0104442	yes
AT2G02220	2:583977-587124	Col0	gcn5	27.1185	47.038	0.794551	2.49432	0.00045	0.00667389	yes
AT2G02230	2:590220-591650	Col0	gcn5	14.302	32.2771	1.17429	3.86793	5e-05	0.00109041	yes
AT2G02390	2:628898-631114	Col0	gcn5	13.8924	33.2207	1.25778	3.99943	5e-05	0.00109041	yes
AT2G02400	2:631235-632575	Col0	gcn5	16.3996	27.9892	0.77121	2.3574	0.00075	0.00994565	yes
AT2G02480	2:660742-665635	Col0	gcn5	6.48729	10.8057	0.7361	2.3047	0.001	0.0122998	yes
AT2G02560	2:689787-697596	Col0	gcn5	10.2476	18.2234	0.830498	2.66364	0.0002	0.00353104	yes
AT2G02570	2:697950-700917	Col0	gcn5	29.4481	53.5677	0.863188	2.71741	5e-05	0.00109041	yes
AT2G02680	2:745774-748573	Col0	gcn5	9.05123	17.7508	0.971701	2.73691	0.0002	0.00353104	yes
AT2G02710	2:758692-761013	Col0	gcn5	116.607	202.633	0.797216	2.42262	0.0007	0.00940108	yes
AT2G02760	2:773683-775371	Col0	gcn5	63.7079	124.259	0.963803	3.0935	0.0001	0.00198164	yes
AT2G02790	2:787914-790946	Col0	gcn5	9.78338	15.0749	0.623741	1.97504	0.0063	0.0491414	yes
AT2G02800	2:795514-799443	Col0	gcn5	15.4271	26.5315	0.782245	2.38098	0.0007	0.00940108	yes
AT2G02810	2:801529-803436	Col0	gcn5	8.43145	20.916	1.31076	3.83822	5e-05	0.00109041	yes
AT2G02850	2:826403-827812	Col0	gcn5	2.37669	5.10254	1.10226	2.57398	0.0016	0.0176478	yes
AT2G02930	2:851163-852222	Col0	gcn5	46.2206	79.9526	0.790608	2.44716	0.0005	0.00724191	yes
AT2G02950	2:854946-856538	Col0	gcn5	22.4275	41.7478	0.896429	3.15007	0.0002	0.00353104	yes
AT2G02960	2:862086-864447	Col0	gcn5	20.993	32.901	0.648228	2.04627	0.00525	0.0430075	yes
AT2G02970	2:865069-868289	Col0	gcn5	18.5476	33.2934	0.844001	2.6637	0.0001	0.00198164	yes
AT2G03090	2:916853-918643	Col0	gcn5	4.05651	9.29833	1.19673	3.17641	5e-05	0.00109041	yes
AT2G03120	2:937419-940339	Col0	gcn5	23.0307	45.4275	0.980009	3.39218	5e-05	0.00109041	yes
AT2G03140	2:941911-950328	Col0	gcn5	8.52745	13.681	0.681991	2.15128	0.00225	0.0230982	yes
AT2G03200	2:966450-967918	Col0	gcn5	4.97975	9.14853	0.877466	2.38995	0.0012	0.0140612	yes
AT2G03220	2:970258-972407	Col0	gcn5	13.673	25.0259	0.872089	2.67306	5e-05	0.00109041	yes
AT2G03260	2:987933-992332	Col0	gcn5	0.482895	1.22947	1.34826	2.88862	0.0001	0.00198164	yes
AT2G03340	2:1014349-1017148	Col0	gcn5	20.5693	32.7332	0.670258	2.10302	0.00295	0.0281938	yes
AT2G03350	2:1019578-1021186	Col0	gcn5	26.2807	40.7119	0.631446	1.95104	0.005	0.0416568	yes
AT2G03360	2:1022286-1024391	Col0	gcn5	0.248365	0.725323	1.54616	2.29333	0.0048	0.0404388	yes
AT2G03450	2:1041387-1044992	Col0	gcn5	4.36217	7.16939	0.716806	2.00431	0.00435	0.0376267	yes
AT2G03470	2:1045451-1047684	Col0	gcn5	41.1067	100.487	1.28956	4.11866	5e-05	0.00109041	yes
AT2G03680	2:1120799-1123171	Col0	gcn5	110.328	230.155	1.06081	2.90717	5e-05	0.00109041	yes
AT2G03820	2:1164956-1167029	Col0	gcn5	76.7901	119.72	0.640672	2.00547	0.00615	0.0482936	yes
AT2G03870	2:1179983-1181437	Col0	gcn5	15.7443	28.1005	0.835771	2.69692	0.00095	0.011844	yes
AT2G04030	2:1281840-1286104	Col0	gcn5	55.1607	90.2809	0.710781	2.12201	0.0026	0.0257613	yes
AT2G04050	2:1337385-1339270	Col0	gcn5	2.18204	6.55213	1.58629	3.72072	5e-05	0.00109041	yes
AT2G04100	2:1376889-1379130	Col0	gcn5	3.64535	6.58684	0.853529	2.26334	0.0018	0.0193468	yes
AT2G04160	2:1401267-1407745	Col0	gcn5	7.43593	11.8046	0.666769	2.1057	0.00405	0.0355876	yes
AT2G04230	2:1446863-1449100	Col0	gcn5	12.3026	21.0447	0.774494	2.37216	0.00075	0.00994565	yes
AT2G04240	2:1461629-1462937	Col0	gcn5	20.2263	32.3885	0.679251	2.09071	0.0049	0.0410512	yes
AT2G04350	2:1515804-1519308	Col0	gcn5	10.9779	22.8726	1.05901	3.30314	5e-05	0.00109041	yes
AT2G04520	2:1574591-1575863	Col0	gcn5	92.298	175.433	0.926551	2.92973	5e-05	0.00109041	yes
AT2G04550	2:1588359-1590166	Col0	gcn5	31.9372	56.1759	0.814713	2.52113	0.00055	0.00777873	yes
AT2G04630	2:1618935-1620336	Col0	gcn5	24.0126	39.6755	0.724455	2.22374	0.0016	0.0176478	yes
AT2G04700	2:1646806-1648560	Col0	gcn5	59.5646	103.026	0.79048	2.61203	0.00075	0.00994565	yes
AT2G04790	2:1679515-1680543	Col0	gcn5	11.3674	18.8121	0.726758	1.90355	0.0064	0.0497738	yes
AT2G04850	2:1704282-1705778	Col0	gcn5	9.66883	15.8991	0.717533	2.13656	0.00385	0.0344633	yes
AT2G05120	2:1841886-1846912	Col0	gcn5	5.45193	9.24297	0.76159	2.36197	0.0011	0.0131606	yes
AT2G05170	2:1869876-1873812	Col0	gcn5	25.7641	40.8153	0.663749	2.07914	0.0034	0.0314519	yes
AT2G05380	2:1966815-1968037	Col0	gcn5	508.267	1060.81	1.06151	3.52197	5e-05	0.00109041	yes
AT2G05520	2:2026161-2027117	Col0	gcn5	185.693	318.247	0.77723	3.77292	0.00055	0.00777873	yes
AT2G05530	2:2029711-2030544	Col0	gcn5	0.69743	9.78392	3.81029	7.15896	5e-05	0.00109041	yes
AT2G05910	2:2258292-2259391	Col0	gcn5	1.60916	4.49531	1.48211	3.00232	0.0002	0.00353104	yes
AT2G05915	2:2263815-2264265	Col0	gcn5	0.517135	3.28997	2.66946	3.20023	0.00095	0.011844	yes
AT2G07140	2:2957560-2959851	Col0	gcn5	0.413981	1.3889	1.74631	3.16838	5e-05	0.00109041	yes
AT2G07675	2:3270409-3270787	Col0	gcn5	22.0809	38.4304	0.799449	2.01146	0.0058	0.0462177	yes
AT2G07681	2:3287551-3292366	Col0	gcn5	0.803649	1.47349	0.874596	2.21635	0.00265	0.0261337	yes
AT2G07689	2:3336108-3336753	Col0	gcn5	1.65441	4.07126	1.29916	2.14272	0.00525	0.0430075	yes
AT2G07690	2:3523162-3527460	Col0	gcn5	1.39947	2.45899	0.813181	2.11909	0.0031	0.0292161	yes
AT2G07734	2:3472304-3473692	Col0	gcn5	0.82797	1.77329	1.09878	2.06288	0.00595	0.0472163	yes
AT2G14560	2:6213971-6215901	Col0	gcn5	0.219743	7.16224	5.02652	7.94621	5e-05	0.00109041	yes
AT2G14610	2:6241703-6242463	Col0	gcn5	0.578707	2.46914	2.0931	3.44563	0.0012	0.0140612	yes
AT2G15130	2:6564807-6566006	Col0	gcn5	0.211051	1.22853	2.54127	3.65341	0.0011	0.0131606	yes
AT2G15220	2:6608658-6609506	Col0	gcn5	3.46299	7.71502	1.15565	3.05378	0.0001	0.00198164	yes
AT2G15880	2:6918038-6920319	Col0	gcn5	65.1986	111.228	0.770608	2.35985	0.0009	0.0113825	yes
AT2G15890	2:6920368-6922025	Col0	gcn5	216.373	356.672	0.721077	2.27621	0.00195	0.020622	yes
AT2G16005	2:6959149-6960197	Col0	gcn5	3.23227	9.80575	1.60108	3.64251	5e-05	0.00109041	yes
AT2G16365	2:7074361-7079519	Col0	gcn5	9.48717	17.0021	0.841661	2.62779	0.00015	0.00276665	yes
AT2G16430	2:7120418-7122832	Col0	gcn5	8.80146	16.7017	0.924179	2.7213	0.0001	0.00198164	yes
AT2G16510	2:7159628-7160892	Col0	gcn5	67.2588	108.499	0.689886	2.17251	0.00265	0.0261337	yes
AT2G16586	2:7190936-7191938	Col0	gcn5	132.842	225.524	0.763563	2.38632	0.00115	0.0135889	yes
AT2G16600	2:7200806-7201574	Col0	gcn5	388.993	650.475	0.741751	2.31894	0.00185	0.019753	yes
AT2G16700	2:7244607-7245741	Col0	gcn5	10.9781	20.3464	0.890147	2.56532	0.0003	0.00486777	yes
AT2G16790	2:7283956-7285237	Col0	gcn5	6.73972	14.5231	1.10759	3.02452	5e-05	0.00109041	yes
AT2G17630	2:7666584-7668065	Col0	gcn5	6.27524	11.6567	0.89342	2.51253	0.0007	0.00940108	yes
AT2G17720	2:7697335-7699568	Col0	gcn5	17.575	31.3009	0.832677	2.61036	0.00025	0.00422251	yes
AT2G17740	2:7706895-7707861	Col0	gcn5	4.99801	18.0368	1.85152	5.93714	5e-05	0.00109041	yes
AT2G17930	2:7784287-7802230	Col0	gcn5	10.7421	16.7115	0.637571	1.98681	0.00615	0.0482936	yes
AT2G18000	2:7829034-7830580	Col0	gcn5	0.406476	1.2698	1.64336	2.5178	0.00105	0.0127435	yes
AT2G18100	2:7867827-7871642	Col0	gcn5	0.507395	2.47559	2.28659	5.06765	5e-05	0.00109041	yes
AT2G18150	2:7892132-7893653	Col0	gcn5	2.58368	8.49996	1.71803	4.41153	5e-05	0.00109041	yes
AT2G18193	2:7917504-7919277	Col0	gcn5	3.53382	14.09	1.99537	5.84936	5e-05	0.00109041	yes
AT2G18660	2:8090657-8091656	Col0	gcn5	0.165694	1.87773	3.5024	3.65944	0.00215	0.0222234	yes
AT2G18720	2:8114919-8116811	Col0	gcn5	0.11686	1.0274	3.13615	3.95169	0.00015	0.00276665	yes
AT2G18950	2:8207341-8210463	Col0	gcn5	4.13593	8.35361	1.01419	3.12918	5e-05	0.00109041	yes
AT2G19190	2:8326048-8329944	Col0	gcn5	0.834961	6.72228	3.00917	7.41375	5e-05	0.00109041	yes
AT2G20250	2:8733749-8736577	Col0	gcn5	2.02587	5.12782	1.3398	3.52097	5e-05	0.00109041	yes
AT2G21220	2:9089325-9089813	Col0	gcn5	3.10891	7.36285	1.24386	2.36528	0.0028	0.0272679	yes
AT2G21250	2:9103180-9105187	Col0	gcn5	19.5165	30.6309	0.650298	2.01384	0.00465	0.0394117	yes
AT2G21260	2:9105582-9107380	Col0	gcn5	0.420846	2.36805	2.49233	4.37465	5e-05	0.00109041	yes
AT2G21520	2:9215518-9219208	Col0	gcn5	28.2972	44.4163	0.650433	2.03165	0.00465	0.0394117	yes
AT2G21660	2:9265248-9266393	Col0	gcn5	210.388	360.19	0.775701	2.20565	0.0029	0.0278551	yes
AT2G21770	2:9284836-9289536	Col0	gcn5	0.226287	1.13069	2.32097	4.48015	5e-05	0.00109041	yes
AT2G22560	2:9585882-9588838	Col0	gcn5	2.03748	3.70727	0.863571	2.69337	0.00115	0.0135889	yes
AT2G22770	2:9684724-9686595	Col0	gcn5	6.78894	12.2928	0.856554	2.3271	0.00095	0.011844	yes
AT2G23150	2:9856191-9858574	Col0	gcn5	19.6798	66.708	1.76114	5.45477	5e-05	0.00109041	yes
AT2G23540	2:10024345-10026233	Col0	gcn5	2.85485	5.91689	1.05143	2.64953	0.00045	0.00667389	yes
AT2G23590	2:10034606-10036000	Col0	gcn5	0.522375	1.53272	1.55294	2.45857	0.0023	0.0234968	yes
AT2G24710	2:10516879-10520549	Col0	gcn5	0.383795	2.11593	2.46288	4.9851	5e-05	0.00109041	yes
AT2G24720	2:10522782-10525840	Col0	gcn5	0.117301	0.534884	2.18901	3.08644	0.00045	0.00667389	yes
AT2G24762	2:10559383-10560175	Col0	gcn5	6.39	14.2448	1.15655	3.50649	5e-05	0.00109041	yes
AT2G24850	2:10582829-10585216	Col0	gcn5	0.102311	0.512252	2.32389	2.76976	0.0019	0.0202049	yes
AT2G25450	2:10829915-10831655	Col0	gcn5	285.753	745.819	1.38406	4.0025	5e-05	0.00109041	yes
AT2G25510	2:10856371-10857156	Col0	gcn5	110.477	308.529	1.48166	4.47308	5e-05	0.00109041	yes
AT2G25530	2:10863058-10866757	Col0	gcn5	0.682003	1.52645	1.16233	2.56221	0.0007	0.00940108	yes
AT2G25590	2:10890902-10893772	Col0	gcn5	15.7568	26.5561	0.753069	2.35569	0.00125	0.0144699	yes
AT2G25620	2:10902942-10905245	Col0	gcn5	3.81803	6.35428	0.7349	2.00147	0.0043	0.0373015	yes
AT2G26010	2:11087347-11087944	Col0	gcn5	20.9115	42.5023	1.02325	2.78013	0.0001	0.00198164	yes
AT2G26020	2:11089249-11089597	Col0	gcn5	19.8073	44.7086	1.17452	2.72057	0.0008	0.0104442	yes
AT2G26440	2:11247382-11249493	Col0	gcn5	7.8852	27.518	1.80315	5.13218	5e-05	0.00109041	yes
AT2G27150	2:11601753-11608450	Col0	gcn5	9.57645	17.8751	0.900392	2.81602	5e-05	0.00109041	yes
AT2G27550	2:11773250-11774681	Col0	gcn5	4.8339	12.7489	1.39911	3.67609	5e-05	0.00109041	yes
AT2G27660	2:11798536-11800850	Col0	gcn5	7.27887	17.9695	1.30376	4.38455	5e-05	0.00109041	yes
AT2G27820	2:11856767-11858288	Col0	gcn5	14.8945	27.9848	0.909867	2.75576	5e-05	0.00109041	yes
AT2G27880	2:11871487-11876894	Col0	gcn5	0.0511617	0.252408	2.30262	2.98776	0.0008	0.0104442	yes
AT2G27990	2:11921432-11924698	Col0	gcn5	0.444782	1.06376	1.258	2.36322	0.0013	0.01495	yes
AT2G28510	2:12199097-12200765	Col0	gcn5	9.12877	16.6992	0.871286	2.53051	0.0008	0.0104442	yes
AT2G28630	2:12275318-12277245	Col0	gcn5	51.5417	85.2818	0.726498	2.31252	0.00145	0.0163183	yes
AT2G29340	2:12597114-12599203	Col0	gcn5	30.5155	54.7957	0.844519	2.42719	0.0006	0.00828	yes
AT2G29350	2:12600913-12602556	Col0	gcn5	0.194998	1.04873	2.42711	3.43738	0.0003	0.00486777	yes
AT2G29470	2:12628540-12629543	Col0	gcn5	0.304505	1.26559	2.05527	2.62814	0.002	0.021024	yes
AT2G29490	2:12631377-12632473	Col0	gcn5	10.6923	31.4863	1.55814	4.61186	5e-05	0.00109041	yes
AT2G29630	2:12666831-12670311	Col0	gcn5	27.1073	50.1646	0.887988	2.78565	0.0001	0.00198164	yes
AT2G29680	2:12689548-12693024	Col0	gcn5	0.780855	1.5046	0.946252	2.10722	0.0048	0.0404388	yes
AT2G30040	2:12821709-12823169	Col0	gcn5	8.84794	19.5264	1.14201	3.67963	5e-05	0.00109041	yes
AT2G30140	2:12872133-12873820	Col0	gcn5	22.6782	36.2785	0.677806	2.28574	0.00405	0.0355876	yes
AT2G30490	2:12993662-12995770	Col0	gcn5	88.7143	136.864	0.625506	2.01172	0.006	0.0474878	yes
AT2G30670	2:13069312-13070904	Col0	gcn5	0.289202	1.13273	1.96966	2.93499	0.00465	0.0394117	yes
AT2G30870	2:13141356-13142613	Col0	gcn5	169.059	271.797	0.685	2.10341	0.00275	0.026893	yes
AT2G31180	2:13286720-13288176	Col0	gcn5	0.211298	0.752173	1.83178	2.33399	0.0054	0.0438268	yes
AT2G31650	2:13455271-13462181	Col0	gcn5	1.34164	2.74702	1.03387	2.89162	5e-05	0.00109041	yes
AT2G32280	2:13713035-13714211	Col0	gcn5	3.6222	7.34903	1.02069	2.43963	0.0011	0.0131606	yes
AT2G32400	2:13752583-13756853	Col0	gcn5	3.45319	5.94401	0.783508	2.28231	0.00135	0.015449	yes
AT2G32660	2:13853757-13856112	Col0	gcn5	2.81251	9.34918	1.73298	4.65378	5e-05	0.00109041	yes
AT2G33150	2:14047477-14051140	Col0	gcn5	58.7616	96.9362	0.722163	2.25352	0.00145	0.0163183	yes
AT2G34300	2:14473664-14477430	Col0	gcn5	18.2335	31.093	0.769999	2.49924	0.0006	0.00828	yes
AT2G34660	2:14602469-14612565	Col0	gcn5	8.24519	15.9965	0.956128	2.76101	0.00015	0.00276665	yes
AT2G35550	2:14929280-14930892	Col0	gcn5	1.10863	3.95766	1.83588	3.81087	5e-05	0.00109041	yes
AT2G35730	2:15020491-15021556	Col0	gcn5	3.1969	6.37472	0.995687	2.28731	0.00265	0.0261337	yes
AT2G36690	2:15379693-15381987	Col0	gcn5	4.42622	11.8912	1.42575	4.03161	5e-05	0.00109041	yes
AT2G36750	2:15410461-15412038	Col0	gcn5	2.58516	14.2108	2.45866	7.53695	5e-05	0.00109041	yes
AT2G36800	2:15423379-15425016	Col0	gcn5	15.0461	43.1741	1.52077	5.3604	5e-05	0.00109041	yes
AT2G36880	2:15479365-15481412	Col0	gcn5	73.4743	160.008	1.12283	3.58316	5e-05	0.00109041	yes
AT2G36885	2:15482002-15483711	Col0	gcn5	4.86772	14.0474	1.52899	4.15309	5e-05	0.00109041	yes
AT2G37040	2:15557375-15560363	Col0	gcn5	24.7731	43.4271	0.809821	2.62058	0.0006	0.00828	yes
AT2G37130	2:15597920-15600077	Col0	gcn5	67.8132	208.377	1.61956	4.96817	5e-05	0.00109041	yes
AT2G37460	2:15726447-15729098	Col0	gcn5	2.63195	4.76316	0.85579	2.22203	0.00185	0.019753	yes
AT2G37760	2:15831853-15833920	Col0	gcn5	12.956	28.3376	1.1291	3.3882	5e-05	0.00109041	yes
AT2G37770	2:15834866-15837001	Col0	gcn5	3.49662	13.0494	1.89995	4.33422	5e-05	0.00109041	yes
AT2G38380	2:16076383-16078583	Col0	gcn5	25.8418	68.2284	1.40066	4.44218	5e-05	0.00109041	yes
AT2G38390	2:16079680-16081509	Col0	gcn5	14.9813	31.2686	1.06156	3.22883	5e-05	0.00109041	yes
AT2G38530	2:16128377-16129158	Col0	gcn5	74.7884	130.717	0.805558	2.46178	0.0003	0.00486777	yes
AT2G38720	2:16188046-16192266	Col0	gcn5	0.355232	0.794422	1.16114	2.25533	0.00305	0.0288612	yes
AT2G38860	2:16233314-16235235	Col0	gcn5	6.66692	20.9444	1.65147	4.91195	5e-05	0.00109041	yes
AT2G38870	2:16236380-16237280	Col0	gcn5	37.8755	100.568	1.40883	4.30397	5e-05	0.00109041	yes
AT2G39200	2:16356147-16359813	Col0	gcn5	6.53651	14.1898	1.11826	3.31924	5e-05	0.00109041	yes
AT2G39210	2:16366156-16368275	Col0	gcn5	31.1491	54.0822	0.795963	2.5671	0.0009	0.0113825	yes
AT2G39240	2:16384785-16387827	Col0	gcn5	0.126246	1.0573	3.06607	4.41202	5e-05	0.00109041	yes
AT2G39310	2:16414072-16416815	Col0	gcn5	28.2141	44.2826	0.650322	2.05117	0.0033	0.030743	yes
AT2G39510	2:16491142-16493151	Col0	gcn5	0.479888	2.78664	2.53775	4.74691	5e-05	0.00109041	yes
AT2G39518	2:16495874-16497621	Col0	gcn5	25.3422	48.03	0.922393	2.81764	0.00045	0.00667389	yes
AT2G39660	2:16531687-16533931	Col0	gcn5	17.1261	27.0641	0.660187	2.04647	0.00395	0.0350454	yes
AT2G39820	2:16618276-16619689	Col0	gcn5	0.278977	1.74419	2.64435	3.76492	0.00015	0.00276665	yes
AT2G40080	2:16734293-16734912	Col0	gcn5	2.87639	8.24628	1.51948	3.49557	0.0001	0.00198164	yes
AT2G40200	2:16791097-16792090	Col0	gcn5	0.916266	5.333	2.54111	4.45274	5e-05	0.00109041	yes
AT2G40330	2:16844863-16845934	Col0	gcn5	10.7519	30.628	1.51026	4.66944	5e-05	0.00109041	yes
AT2G40670	2:16970229-16971234	Col0	gcn5	1.14245	3.17086	1.47274	2.64447	0.0017	0.018451	yes
AT2G40750	2:17000453-17002468	Col0	gcn5	0.859652	2.19156	1.35014	2.68247	0.0005	0.00724191	yes
AT2G40840	2:17044962-17050947	Col0	gcn5	7.88428	15.4211	0.967854	3.03097	5e-05	0.00109041	yes
AT2G40900	2:17063121-17065684	Col0	gcn5	3.73856	7.599	1.02333	2.83204	5e-05	0.00109041	yes
AT2G41220	2:17177663-17188751	Col0	gcn5	5.33386	8.16299	0.613916	1.92514	0.0059	0.0468903	yes
AT2G41231	2:17194925-17195915	Col0	gcn5	18.8191	34.844	0.888712	2.38262	0.005	0.0416568	yes
AT2G41380	2:17251940-17253057	Col0	gcn5	10.2025	30.2189	1.56652	5.00316	5e-05	0.00109041	yes
AT2G41700	2:17382889-17396110	Col0	gcn5	6.61132	11.2541	0.767444	2.54183	0.0008	0.0104442	yes
AT2G41780	2:17428097-17428812	Col0	gcn5	10.7879	24.728	1.19674	3.56767	5e-05	0.00109041	yes
AT2G41830	2:17450108-17457087	Col0	gcn5	2.20328	4.22187	0.938227	2.76304	0.0003	0.00486777	yes
AT2G41850	2:17461654-17464161	Col0	gcn5	0.354021	1.241	1.80959	3.08794	0.0005	0.00724191	yes
AT2G42350	2:17639151-17639998	Col0	gcn5	5.58852	14.0631	1.33137	3.32386	5e-05	0.00109041	yes
AT2G42490	2:17691406-17695853	Col0	gcn5	20.9027	33.8951	0.697385	2.19256	0.00195	0.020622	yes
AT2G42610	2:17747916-17750440	Col0	gcn5	4.95386	9.47459	0.935511	2.67059	0.0003	0.00486777	yes
AT2G42720	2:17785408-17787421	Col0	gcn5	0.471628	1.23455	1.38826	2.39621	0.00235	0.0238456	yes
AT2G43018	2:17891502-17894635	Col0	gcn5	6.14659	11.1542	0.859733	2.53472	0.00025	0.00422251	yes
AT2G43140	2:17931524-17935686	Col0	gcn5	5.32433	10.7545	1.01427	3.19471	5e-05	0.00109041	yes
AT2G43510	2:18067171-18067802	Col0	gcn5	23.1103	73.5014	1.66924	5.03712	5e-05	0.00109041	yes
AT2G43570	2:18076223-18077463	Col0	gcn5	2.44256	4.70578	0.946039	2.15856	0.003	0.028555	yes
AT2G43620	2:18093769-18095025	Col0	gcn5	6.81546	16.6244	1.28642	3.45888	5e-05	0.00109041	yes
AT2G43960	2:18203311-18204912	Col0	gcn5	0.0561417	1.22181	4.44381	3.99486	0.0011	0.0131606	yes
AT2G44010	2:18216683-18217438	Col0	gcn5	3.8626	15.2585	1.98197	4.65079	5e-05	0.00109041	yes
AT2G44060	2:18226316-18228151	Col0	gcn5	86.1412	150.326	0.803323	2.60756	0.0004	0.00609558	yes
AT2G44310	2:18309211-18309826	Col0	gcn5	72.3305	120.041	0.73085	2.38837	0.00085	0.0109275	yes
AT2G44350	2:18316277-18321696	Col0	gcn5	12.7568	22.035	0.788538	2.37231	0.0017	0.018451	yes
AT2G44370	2:18321993-18323121	Col0	gcn5	6.96843	16.2752	1.22377	3.73726	5e-05	0.00109041	yes
AT2G44380	2:18323460-18324428	Col0	gcn5	14.7221	31.4308	1.09419	3.44911	5e-05	0.00109041	yes
AT2G44460	2:18346438-18349966	Col0	gcn5	0.0296701	0.317144	3.41806	2.7805	0.0042	0.0366759	yes
AT2G45135	2:18608823-18610574	Col0	gcn5	0.0833069	1.3255	3.99195	3.90915	0.00095	0.011844	yes
AT2G45220	2:18644083-18646447	Col0	gcn5	11.8183	22.851	0.951237	2.93253	0.0001	0.00198164	yes
AT2G46170	2:18965312-18967213	Col0	gcn5	14.0322	23.0819	0.718022	2.2107	0.0024	0.024271	yes
AT2G46450	2:19065715-19069569	Col0	gcn5	11.8195	22.5337	0.930917	2.87011	5e-05	0.00109041	yes
AT2G46640	2:19148661-19151080	Col0	gcn5	1.86857	4.00458	1.09972	2.68112	0.00025	0.00422251	yes
AT2G46950	2:19289137-19291614	Col0	gcn5	0.309428	0.774574	1.3238	2.19206	0.0032	0.0300241	yes
AT2G46980	2:19299491-19304191	Col0	gcn5	1.14995	2.82081	1.29454	3.47708	5e-05	0.00109041	yes
AT2G47390	2:19440954-19446365	Col0	gcn5	19.0698	31.7544	0.735665	1.90435	0.006	0.0474878	yes
AT2G47460	2:19476336-19479478	Col0	gcn5	0.442453	1.30175	1.55686	3.04664	5e-05	0.00109041	yes
AT2G48090	2:19669109-19669764	Col0	gcn5	5.65642	16.2218	1.51997	4.09531	5e-05	0.00109041	yes
AT3G01420	3:159465-162837	Col0	gcn5	20.5718	42.1307	1.0342	3.2339	5e-05	0.00109041	yes
AT3G01600	3:229170-231105	Col0	gcn5	0.374199	1.5036	2.00654	3.42567	5e-05	0.00109041	yes
AT3G01970	3:326396-327412	Col0	gcn5	15.6085	29.5603	0.921333	3.15104	0.0001	0.00198164	yes
AT3G02050	3:350615-354345	Col0	gcn5	8.92612	14.1215	0.661791	2.06864	0.0041	0.0359369	yes
AT3G02230	3:415392-417547	Col0	gcn5	45.4519	75.573	0.733531	2.30928	0.0015	0.0167556	yes
AT3G02885	3:638020-639055	Col0	gcn5	1.94725	7.72944	1.98893	4.32215	5e-05	0.00109041	yes
AT3G02910	3:649813-654350	Col0	gcn5	10.6098	19.3179	0.864535	2.34012	0.002	0.021024	yes
AT3G02930	3:655055-658637	Col0	gcn5	1.76994	3.65374	1.04568	3.06714	0.00015	0.00276665	yes
AT3G03250	3:749389-754159	Col0	gcn5	9.12761	17.2938	0.921943	2.95782	5e-05	0.00109041	yes
AT3G03780	3:957084-960980	Col0	gcn5	13.6729	35.1104	1.36058	4.1594	5e-05	0.00109041	yes
AT3G04060	3:1053365-1055163	Col0	gcn5	2.16965	4.24344	0.967771	2.35424	0.0014	0.0159087	yes
AT3G04070	3:1061525-1063103	Col0	gcn5	12.9302	40.3476	1.64174	4.95083	5e-05	0.00109041	yes
AT3G04120	3:1080949-1083530	Col0	gcn5	164.15	300.861	0.874087	2.57578	0.0004	0.00609558	yes
AT3G04370	3:1159422-1161126	Col0	gcn5	0.189891	0.673332	1.82615	2.38606	0.0052	0.0427811	yes
AT3G04380	3:1161386-1164929	Col0	gcn5	0.825182	1.61002	0.964294	2.16439	0.0032	0.0300241	yes
AT3G04420	3:1172745-1174467	Col0	gcn5	1.51882	3.27816	1.10993	2.43457	0.0009	0.0113825	yes
AT3G04720	3:1285523-1286562	Col0	gcn5	117.601	278.475	1.24365	3.82947	5e-05	0.00109041	yes
AT3G04980	3:1378683-1382181	Col0	gcn5	1.07504	2.15727	1.00481	2.651	0.00035	0.00549683	yes
AT3G05727	3:1693551-1694138	Col0	gcn5	154.985	298.318	0.944717	2.92826	0.0001	0.00198164	yes
AT3G06435	3:1969120-1970784	Col0	gcn5	5.48619	11.368	1.0511	3.13239	0.00015	0.00276665	yes
AT3G07800	3:2489386-2491087	Col0	gcn5	7.47106	15.6314	1.06506	3.06719	5e-05	0.00109041	yes
AT3G07970	3:2541005-2543432	Col0	gcn5	0.163508	0.482987	1.56262	2.07755	0.00635	0.0494764	yes
AT3G07980	3:2543615-2551225	Col0	gcn5	2.7445	4.37404	0.672425	2.03802	0.0053	0.0431985	yes
AT3G08040	3:2566276-2572151	Col0	gcn5	0.357782	0.903067	1.33575	2.76029	0.00065	0.00884816	yes
AT3G08590	3:2608470-2611418	Col0	gcn5	23.1894	39.4584	0.766871	2.40113	0.00065	0.00884816	yes
AT3G08810	3:2675630-2676693	Col0	gcn5	0.20031	1.47776	2.8831	3.64954	0.00045	0.00667389	yes
AT3G09070	3:2768687-2771174	Col0	gcn5	3.38511	5.53519	0.709431	2.96026	0.00325	0.0303444	yes
AT3G09162	3:2807666-2808268	Col0	gcn5	4.82459	12.6655	1.39242	3.11944	5e-05	0.00109041	yes
AT3G09220	3:2827238-2830542	Col0	gcn5	7.68497	19.5777	1.3491	4.18598	5e-05	0.00109041	yes
AT3G09260	3:2838999-2843781	Col0	gcn5	250.478	438.442	0.807698	2.32603	0.00085	0.0109275	yes
AT3G09390	3:2889485-2890229	Col0	gcn5	476.938	1128.1	1.24202	3.7345	5e-05	0.00109041	yes
AT3G09480	3:2914713-2915321	Col0	gcn5	3.41114	6.86372	1.00874	2.56028	0.00355	0.0323419	yes
AT3G10040	3:3096414-3098071	Col0	gcn5	1.74539	4.71303	1.4331	5.95001	5e-05	0.00109041	yes
AT3G10120	3:3130071-3130891	Col0	gcn5	23.5111	38.1487	0.698292	2.23526	0.0035	0.0319972	yes
AT3G10180	3:3146392-3154644	Col0	gcn5	0.376327	0.74187	0.979181	2.24156	0.00225	0.0230982	yes
AT3G10200	3:3157607-3160188	Col0	gcn5	1.22583	2.57116	1.06867	2.44714	0.001	0.0122998	yes
AT3G10320	3:3195313-3197346	Col0	gcn5	0.955468	2.14858	1.1691	2.54123	0.0009	0.0113825	yes
AT3G10410	3:3235290-3238113	Col0	gcn5	13.0051	23.8282	0.873596	2.70271	0.0002	0.00353104	yes
AT3G10430	3:3242749-3243862	Col0	gcn5	0.570869	2.74047	2.26319	3.64902	5e-05	0.00109041	yes
AT3G10450	3:3249525-3252506	Col0	gcn5	3.63423	8.23495	1.18011	3.34055	5e-05	0.00109041	yes
AT3G10660	3:3331397-3334268	Col0	gcn5	2.47058	4.16971	0.755098	2.0522	0.0053	0.0431985	yes
AT3G11080	3:3470439-3473312	Col0	gcn5	1.19869	2.48301	1.05063	2.45417	0.00115	0.0135889	yes
AT3G11340	3:3556704-3558269	Col0	gcn5	7.99223	24.0079	1.58684	4.66141	5e-05	0.00109041	yes
AT3G12520	3:3967094-3971927	Col0	gcn5	1.4245	3.05315	1.09984	2.3681	0.00105	0.0127435	yes
AT3G13080	3:4195785-4201265	Col0	gcn5	19.0477	30.8771	0.69692	2.15108	0.00325	0.0303444	yes
AT3G13090	3:4203012-4208171	Col0	gcn5	0.26069	0.88752	1.76744	3.57684	5e-05	0.00109041	yes
AT3G13100	3:4208734-4214173	Col0	gcn5	1.01453	1.87946	0.889508	2.30523	0.0014	0.0159087	yes
AT3G13330	3:4319646-4330061	Col0	gcn5	6.62716	10.1933	0.621158	1.97716	0.00495	0.0414206	yes
AT3G13680	3:4477288-4478721	Col0	gcn5	0.353434	1.16873	1.72543	2.63266	0.00145	0.0163183	yes
AT3G13790	3:4532910-4535867	Col0	gcn5	23.7285	49.242	1.05327	3.29399	5e-05	0.00109041	yes
AT3G13900	3:4586150-4590681	Col0	gcn5	0.0523162	0.497447	3.24921	4.23538	5e-05	0.00109041	yes
AT3G13960	3:4608382-4610399	Col0	gcn5	3.00919	5.54723	0.882393	2.23996	0.0014	0.0159087	yes
AT3G14310	3:4771901-4775119	Col0	gcn5	73.6639	129.441	0.813263	2.46368	0.0009	0.0113825	yes
AT3G14595	3:4908947-4910476	Col0	gcn5	32.4926	50.229	0.628409	2.09702	0.00565	0.0453833	yes
AT3G14610	3:4912465-4914652	Col0	gcn5	10.2591	18.0236	0.812974	2.48713	0.00065	0.00884816	yes
AT3G14620	3:4914913-4917078	Col0	gcn5	11.6527	22.278	0.93495	2.84433	0.0003	0.00486777	yes
AT3G14660	3:4924776-4927434	Col0	gcn5	55.7891	94.876	0.766061	2.36434	0.0013	0.01495	yes
AT3G14700	3:4940317-4941398	Col0	gcn5	1.84785	3.54165	0.938577	2.0775	0.0062	0.0485594	yes
AT3G14940	3:5025237-5029710	Col0	gcn5	3.08897	6.33462	1.03613	3.03368	5e-05	0.00109041	yes
AT3G15020	3:5056067-5058248	Col0	gcn5	4.13732	8.33224	1.01001	2.76607	5e-05	0.00109041	yes
AT3G15440	3:5211922-5212354	Col0	gcn5	12.1081	26.944	1.15399	2.70008	0.00015	0.00276665	yes
AT3G16320	3:5529533-5534663	Col0	gcn5	0.590168	1.25361	1.0869	2.49862	0.00095	0.011844	yes
AT3G16390	3:5562570-5564571	Col0	gcn5	1.87018	4.35646	1.21998	3.17475	0.00025	0.00422251	yes
AT3G16420	3:5579385-5580953	Col0	gcn5	286.139	495.946	0.793465	2.36807	0.0008	0.0104442	yes
AT3G16560	3:5635595-5638482	Col0	gcn5	4.91345	8.76626	0.835226	2.4285	0.0007	0.00940108	yes
AT3G16650	3:5671066-5675324	Col0	gcn5	0.374355	1.15503	1.62545	3.31827	5e-05	0.00109041	yes
AT3G16660	3:5676828-5677921	Col0	gcn5	52.1122	131.556	1.33598	4.20452	5e-05	0.00109041	yes
AT3G17225	3:5884373-5884931	Col0	gcn5	5.6917	10.8919	0.936325	1.97735	0.0058	0.0462177	yes
AT3G17680	3:6042946-6044504	Col0	gcn5	4.62411	7.8525	0.763976	2.0091	0.0039	0.0347336	yes
AT3G17998	3:6154362-6157552	Col0	gcn5	2.68229	7.50129	1.48367	2.92912	0.00045	0.00667389	yes
AT3G18280	3:6267048-6267643	Col0	gcn5	50.7697	100.753	0.988783	2.9568	5e-05	0.00109041	yes
AT3G18320	3:6289226-6290383	Col0	gcn5	9.39163	19.7562	1.07286	3.04264	5e-05	0.00109041	yes
AT3G18330	3:6291126-6292257	Col0	gcn5	0.284051	2.90687	3.35525	4.7641	5e-05	0.00109041	yes
AT3G18400	3:6318744-6320593	Col0	gcn5	1.07824	2.28693	1.08473	2.21641	0.003	0.028555	yes
AT3G18610	3:6404082-6407822	Col0	gcn5	0.163647	0.531265	1.69885	2.85393	0.00025	0.00422251	yes
AT3G18720	3:6444366-6445759	Col0	gcn5	0.0861205	0.967541	3.4899	3.4504	0.001	0.0122998	yes
AT3G18730	3:6445851-6453159	Col0	gcn5	0.573613	1.1582	1.01374	2.46038	0.0004	0.00609558	yes
AT3G19210	3:6652744-6658988	Col0	gcn5	0.658093	1.63005	1.30855	3.21413	5e-05	0.00109041	yes
AT3G19230	3:6661087-6663519	Col0	gcn5	0.25534	0.64709	1.34155	2.1513	0.0038	0.0341028	yes
AT3G19660	3:6825520-6826006	Col0	gcn5	17.2364	29.7079	0.785383	2.33983	0.00405	0.0355876	yes
AT3G19930	3:6934772-6937120	Col0	gcn5	87.3312	157.177	0.847824	2.61233	0.0003	0.00486777	yes
AT3G20110	3:7021331-7023279	Col0	gcn5	0.553114	1.24117	1.16605	2.30909	0.0023	0.0234968	yes
AT3G20200	3:7047580-7051342	Col0	gcn5	0.872462	1.54261	0.822205	1.98324	0.00575	0.0459585	yes
AT3G20395	3:7111947-7113870	Col0	gcn5	21.4839	36.7038	0.772677	2.55579	0.0011	0.0131606	yes
AT3G20470	3:7140439-7141228	Col0	gcn5	30.3637	77.364	1.34931	6.47836	5e-05	0.00109041	yes
AT3G20710	3:7237910-7238999	Col0	gcn5	0.459938	2.10004	2.1909	3.30171	0.0005	0.00724191	yes
AT3G21090	3:7391437-7395041	Col0	gcn5	2.8335	4.96244	0.808465	2.24967	0.00145	0.0163183	yes
AT3G21250	3:7457432-7463525	Col0	gcn5	12.2937	26.0453	1.08311	3.15151	5e-05	0.00109041	yes
AT3G21351	3:7518923-7519477	Col0	gcn5	15.2914	66.5637	2.12202	5.59529	5e-05	0.00109041	yes
AT3G21500	3:7573064-7576623	Col0	gcn5	0.204364	0.993637	2.28158	3.63741	5e-05	0.00109041	yes
AT3G21860	3:7699776-7700235	Col0	gcn5	0	0.422779	inf	#NAME?	5e-05	0.00109041	yes
AT3G22231	3:7845822-7846605	Col0	gcn5	3.17345	9.29294	1.55008	3.22383	5e-05	0.00109041	yes
AT3G22235	3:7854418-7855814	Col0	gcn5	5.88957	15.0784	1.35625	3.95696	5e-05	0.00109041	yes
AT3G22240	3:7863615-7864819	Col0	gcn5	12.4071	24.5439	0.984198	3.25065	0.0001	0.00198164	yes
AT3G22460	3:7963536-7965907	Col0	gcn5	3.61308	6.1146	0.75903	2.05345	0.00525	0.0430075	yes
AT3G22550	3:7991645-7993454	Col0	gcn5	0.642157	1.53636	1.25852	2.29821	0.00215	0.0222234	yes
AT3G22840	3:8084446-8085560	Col0	gcn5	1.2147	3.88691	1.67803	3.1467	5e-05	0.00109041	yes
AT3G22850	3:8089002-8090470	Col0	gcn5	21.5134	36.4598	0.761069	2.334	0.001	0.0122998	yes
AT3G24170	3:8729509-8734562	Col0	gcn5	11.2279	17.9859	0.67978	2.02942	0.00465	0.0394117	yes
AT3G24420	3:8862839-8864914	Col0	gcn5	1.51854	3.09419	1.02688	2.30754	0.00265	0.0261337	yes
AT3G24770	3:9046532-9047463	Col0	gcn5	14.2096	24.2048	0.768428	2.13612	0.0027	0.0264902	yes
AT3G25760	3:9403882-9405250	Col0	gcn5	33.6741	53.8234	0.676594	2.10877	0.00365	0.0330242	yes
AT3G25770	3:9406872-9407955	Col0	gcn5	55.1879	98.9592	0.842481	2.59528	0.0003	0.00486777	yes
AT3G25905	3:9486167-9486771	Col0	gcn5	0.953682	2.57192	1.43127	2.103	0.00625	0.0488964	yes
AT3G26090	3:9532747-9535629	Col0	gcn5	6.15223	10.7304	0.802526	2.46803	0.00145	0.0163183	yes
AT3G26210	3:9593131-9595243	Col0	gcn5	18.3017	39.0987	1.09514	3.38359	5e-05	0.00109041	yes
AT3G26290	3:9632681-9634470	Col0	gcn5	34.3857	68.0536	0.984862	3.05654	0.0001	0.00198164	yes
AT3G26320	3:9644382-9646064	Col0	gcn5	1.16011	3.47822	1.58408	3.43933	5e-05	0.00109041	yes
AT3G26440	3:9676563-9679900	Col0	gcn5	2.80581	5.62355	1.00307	2.83303	0.00025	0.00422251	yes
AT3G26830	3:9887947-9889705	Col0	gcn5	0.452042	1.24184	1.45795	2.69912	0.00105	0.0127435	yes
AT3G27060	3:9979865-9981295	Col0	gcn5	20.9055	34.872	0.738183	2.2498	0.00205	0.0214531	yes
AT3G27190	3:10039233-10043066	Col0	gcn5	4.13302	6.79596	0.717479	2.12745	0.00295	0.0281938	yes
AT3G27220	3:10051611-10053678	Col0	gcn5	2.41943	4.74568	0.971945	2.43962	0.00065	0.00884816	yes
AT3G27300	3:10083048-10086696	Col0	gcn5	6.04713	9.90556	0.711988	2.16295	0.00285	0.0275382	yes
AT3G27400	3:10140322-10143225	Col0	gcn5	1.17599	2.16171	0.878303	2.00919	0.0062	0.0485594	yes
AT3G27620	3:10229044-10230702	Col0	gcn5	0.274828	1.42316	2.3725	3.52976	5e-05	0.00109041	yes
AT3G27710	3:10269205-10271065	Col0	gcn5	0.100117	0.907661	3.18046	3.85579	0.00015	0.00276665	yes
AT3G27940	3:10373250-10376461	Col0	gcn5	1.43094	3.59753	1.33004	3.5481	0.0001	0.00198164	yes
AT3G28170	3:10498360-10500360	Col0	gcn5	0.695612	1.62459	1.22372	2.36306	0.0014	0.0159087	yes
AT3G28500	3:10682096-10682731	Col0	gcn5	2.47089	14.3345	2.53639	5.30538	5e-05	0.00109041	yes
AT3G29034	3:11030063-11030633	Col0	gcn5	20.65	52.5935	1.34874	3.86269	5e-05	0.00109041	yes
AT3G29075	3:11051488-11052694	Col0	gcn5	11.637	18.629	0.678829	2.54388	0.0049	0.0410512	yes
AT3G29320	3:11252806-11259055	Col0	gcn5	18.1892	33.4799	0.880209	2.66781	0.00015	0.00276665	yes
AT3G30390	3:11976836-11979621	Col0	gcn5	200.33	349.364	0.802352	2.56438	0.00055	0.00777873	yes
AT3G41762	3:14195740-14196603	Col0	gcn5	5.44895	9.51268	0.803874	2.22101	0.0053	0.0431985	yes
AT3G43600	3:15512606-15517506	Col0	gcn5	10.5777	19.1659	0.857521	2.71976	0.0001	0.00198164	yes
AT3G44120	3:15878398-15879817	Col0	gcn5	2.10516	4.40349	1.06472	2.5767	0.0011	0.0131606	yes
AT3G44300	3:15983310-15985535	Col0	gcn5	49.0755	118.767	1.27506	3.97969	5e-05	0.00109041	yes
AT3G44310	3:15986863-15989103	Col0	gcn5	236.275	434.409	0.878588	2.5611	0.0004	0.00609558	yes
AT3G44450	3:16074095-16074678	Col0	gcn5	2.32783	5.58782	1.2633	2.46629	0.00165	0.0180667	yes
AT3G44550	3:16138016-16141546	Col0	gcn5	0.614331	1.65131	1.42652	3.0604	0.00015	0.00276665	yes
AT3G44690	3:16230684-16234215	Col0	gcn5	1.64315	2.83377	0.78626	2.15891	0.003	0.028555	yes
AT3G44880	3:16382218-16386312	Col0	gcn5	39.6273	61.3346	0.630206	1.96083	0.00525	0.0430075	yes
AT3G44990	3:16446974-16448764	Col0	gcn5	3.09783	7.19961	1.21666	2.92146	5e-05	0.00109041	yes
AT3G45130	3:16512270-16517522	Col0	gcn5	0.276119	1.72513	2.64334	5.52399	5e-05	0.00109041	yes
AT3G45140	3:16525409-16529352	Col0	gcn5	11.7888	50.7984	2.10737	6.70791	5e-05	0.00109041	yes
AT3G45285	3:16614565-16614901	Col0	gcn5	0	3.21793	inf	#NAME?	5e-05	0.00109041	yes
AT3G46280	3:17005482-17008424	Col0	gcn5	32.2759	94.7347	1.55344	4.79852	5e-05	0.00109041	yes
AT3G46440	3:17089044-17091875	Col0	gcn5	7.33664	13.2314	0.850778	2.56815	0.00045	0.00667389	yes
AT3G46640	3:17183069-17185218	Col0	gcn5	14.6357	22.7472	0.636197	1.97904	0.0048	0.0404388	yes
AT3G46660	3:17189263-17191167	Col0	gcn5	4.10027	7.86786	0.940251	2.73236	0.00055	0.00777873	yes
AT3G46670	3:17192588-17194397	Col0	gcn5	4.75286	12.9701	1.44832	4.59494	5e-05	0.00109041	yes
AT3G46940	3:17288193-17288952	Col0	gcn5	8.69014	18.5816	1.09642	2.74756	5e-05	0.00109041	yes
AT3G46970	3:17301393-17306446	Col0	gcn5	5.9107	12.3776	1.06633	3.23485	5e-05	0.00109041	yes
AT3G47030	3:17322118-17323545	Col0	gcn5	0.648364	5.79078	3.15888	5.78226	5e-05	0.00109041	yes
AT3G47160	3:17359987-17362118	Col0	gcn5	21.0894	41.6681	0.982429	3.10236	5e-05	0.00109041	yes
AT3G47480	3:17496353-17496947	Col0	gcn5	4.61836	9.7194	1.07349	2.27216	0.00205	0.0214531	yes
AT3G47860	3:17656669-17658316	Col0	gcn5	10.4134	17.1728	0.721683	2.16666	0.0021	0.021846	yes
AT3G48080	3:17752937-17755190	Col0	gcn5	1.53678	2.85526	0.893714	2.18516	0.00335	0.0311399	yes
AT3G48100	3:17758426-17760874	Col0	gcn5	4.54445	7.63582	0.748676	2.08634	0.0047	0.0397554	yes
AT3G48185	3:17793010-17793543	Col0	gcn5	11.6876	21.9924	0.912025	2.16134	0.0019	0.0202049	yes
AT3G48440	3:17941401-17943576	Col0	gcn5	2.0562	3.96262	0.946476	2.31055	0.0008	0.0104442	yes
AT3G48580	3:18007164-18008488	Col0	gcn5	4.09127	8.77369	1.10064	2.84556	0.00015	0.00276665	yes
AT3G48770	3:18078473-18086817	Col0	gcn5	0.141516	0.314614	1.15262	2.14336	0.0043	0.0373015	yes
AT3G48920	3:18139391-18140561	Col0	gcn5	0.617889	2.7199	2.13814	3.5288	5e-05	0.00109041	yes
AT3G49110	3:18200663-18203142	Col0	gcn5	23.926	73.9366	1.62771	5.51113	5e-05	0.00109041	yes
AT3G49120	3:18207650-18210132	Col0	gcn5	57.8804	318.698	2.46104	8.28412	5e-05	0.00109041	yes
AT3G49170	3:18226910-18229610	Col0	gcn5	1.35363	2.39113	0.820857	2.04516	0.0061	0.0480443	yes
AT3G49970	3:18527215-18529066	Col0	gcn5	0.742503	1.62876	1.13331	2.13594	0.00475	0.0401139	yes
AT3G50350	3:18672101-18674022	Col0	gcn5	3.75133	6.37166	0.764265	2.00359	0.00585	0.0465457	yes
AT3G50480	3:18733067-18734388	Col0	gcn5	69.3496	115.346	0.734009	2.28907	0.00145	0.0163183	yes
AT3G50940	3:18933762-18935611	Col0	gcn5	0.229844	1.00246	2.12481	2.99645	0.0007	0.00940108	yes
AT3G51130	3:18994140-18997589	Col0	gcn5	5.68114	9.4102	0.728045	2.19945	0.0033	0.030743	yes
AT3G51240	3:19025191-19026872	Col0	gcn5	4.70366	9.26339	0.977757	2.97493	0.0002	0.00353104	yes
AT3G51570	3:19126357-19130456	Col0	gcn5	0.118808	0.305995	1.36488	2.06258	0.00605	0.0477936	yes
AT3G51660	3:19164062-19165247	Col0	gcn5	14.1233	42.5514	1.59113	4.77761	5e-05	0.00109041	yes
AT3G52270	3:19387179-19388944	Col0	gcn5	0.0720674	0.551197	2.93515	3.15575	0.00405	0.0355876	yes
AT3G52340	3:19407022-19409457	Col0	gcn5	17.9215	27.627	0.624388	1.93493	0.0055	0.044467	yes
AT3G52740	3:19546373-19546964	Col0	gcn5	5.34657	11.3901	1.09109	2.95274	0.0006	0.00828	yes
AT3G53690	3:19898787-19900065	Col0	gcn5	0.552405	1.60365	1.53756	2.49487	0.00105	0.0127435	yes
AT3G54110	3:20038679-20042340	Col0	gcn5	19.5239	32.2621	0.724593	2.20934	0.0021	0.021846	yes
AT3G54400	3:20140057-20142642	Col0	gcn5	49.058	98.9635	1.01241	3.14919	5e-05	0.00109041	yes
AT3G54420	3:20145909-20147063	Col0	gcn5	4.55213	11.0307	1.27691	3.10065	0.0001	0.00198164	yes
AT3G54990	3:20373717-20376522	Col0	gcn5	2.26048	5.1711	1.19384	3.18652	0.00015	0.00276665	yes
AT3G55130	3:20433877-20436390	Col0	gcn5	8.26394	19.2963	1.22342	3.84536	5e-05	0.00109041	yes
AT3G56090	3:20814046-20816035	Col0	gcn5	12.6679	21.9422	0.792529	2.36932	0.0014	0.0159087	yes
AT3G56170	3:20842144-20844476	Col0	gcn5	7.13915	11.4076	0.676172	1.99412	0.0049	0.0410512	yes
AT3G56210	3:20852384-20855610	Col0	gcn5	12.2252	26.4458	1.11318	3.64277	5e-05	0.00109041	yes
AT3G56870	3:21052472-21055597	Col0	gcn5	0.726467	1.62984	1.16576	2.57074	0.0005	0.00724191	yes
AT3G57260	3:21188516-21189859	Col0	gcn5	0.259386	1.92236	2.88971	4.96526	5e-05	0.00109041	yes
AT3G58550	3:21648592-21650287	Col0	gcn5	17.1178	30.7036	0.842914	2.32985	0.00105	0.0127435	yes
AT3G58570	3:21656503-21660532	Col0	gcn5	5.14036	12.8799	1.32518	3.99714	5e-05	0.00109041	yes
AT3G58750	3:21724313-21727690	Col0	gcn5	20.6728	32.9374	0.671991	2.10338	0.0031	0.0292161	yes
AT3G59140	3:21863419-21868701	Col0	gcn5	1.80354	10.9439	2.60123	6.63805	5e-05	0.00109041	yes
AT3G59340	3:21928763-21931570	Col0	gcn5	0.294516	1.10854	1.91225	3.35557	0.0001	0.00198164	yes
AT3G59570	3:22000831-22006056	Col0	gcn5	0.973666	1.91332	0.974576	2.45759	0.00105	0.0127435	yes
AT3G59700	3:22052132-22054275	Col0	gcn5	3.72121	6.7482	0.858732	2.38042	0.00185	0.019753	yes
AT3G59820	3:22098027-22102164	Col0	gcn5	3.29031	7.18975	1.12772	3.29177	5e-05	0.00109041	yes
AT3G60420	3:22334423-22337617	Col0	gcn5	2.14414	5.2541	1.29304	3.37123	5e-05	0.00109041	yes
AT3G60961	3:22541318-22552529	Col0	gcn5	1.53539	2.60859	0.764668	2.23932	0.00125	0.0144699	yes
AT3G60966	3:22552619-22553668	Col0	gcn5	0.437886	2.316	2.40301	3.54195	5e-05	0.00109041	yes
AT3G61340	3:22701078-22702481	Col0	gcn5	0.144938	0.655089	2.17626	2.51237	0.00345	0.0317469	yes
AT3G61750	3:22857896-22859254	Col0	gcn5	4.87846	9.65689	0.985131	2.66636	0.00025	0.00422251	yes
AT3G61880	3:22905867-22907958	Col0	gcn5	3.66125	6.28021	0.778477	2.12209	0.00305	0.0288612	yes
AT3G62460	3:23104664-23105624	Col0	gcn5	15.3526	26.1623	0.769012	2.25212	0.00235	0.0238456	yes
AT3G62580	3:23146827-23150352	Col0	gcn5	38.836	66.7457	0.781282	2.26951	0.00115	0.0135889	yes
AT3G63010	3:23289424-23291486	Col0	gcn5	10.94	17.8419	0.705657	2.12234	0.00235	0.0238456	yes
AT4G00250	4:112704-113966	Col0	gcn5	0.528142	1.54395	1.54763	2.78297	0.00095	0.011844	yes
AT4G01200	4:506510-507626	Col0	gcn5	1.42504	3.46054	1.27999	2.72087	0.0006	0.00828	yes
AT4G01430	4:585597-588029	Col0	gcn5	1.86177	12.2119	2.71354	7.20594	5e-05	0.00109041	yes
AT4G01540	4:670482-672789	Col0	gcn5	4.18764	9.9571	1.24959	3.5125	5e-05	0.00109041	yes
AT4G01720	4:744920-748554	Col0	gcn5	5.26054	9.63148	0.872546	2.68631	0.0004	0.00609558	yes
AT4G01870	4:808375-810446	Col0	gcn5	172.791	285.747	0.725709	2.30125	0.00555	0.0447852	yes
AT4G01920	4:828889-831200	Col0	gcn5	1.62221	3.82094	1.23597	2.94017	0.00015	0.00276665	yes
AT4G02070	4:905865-913190	Col0	gcn5	2.0597	3.42869	0.735224	2.15909	0.00235	0.0238456	yes
AT4G02110	4:935085-940191	Col0	gcn5	1.14776	1.93118	0.750656	2.10532	0.00525	0.0430075	yes
AT4G02280	4:994926-998967	Col0	gcn5	2.97772	5.68374	0.932632	2.64181	0.0003	0.00486777	yes
AT4G02520	4:1110451-1111660	Col0	gcn5	534.164	1110.31	1.05561	3.02978	5e-05	0.00109041	yes
AT4G02710	4:1188982-1197630	Col0	gcn5	2.28757	5.84166	1.35257	3.90593	5e-05	0.00109041	yes
AT4G03210	4:1415948-1417352	Col0	gcn5	85.314	150.882	0.822566	2.57738	0.0003	0.00486777	yes
AT4G04490	4:2231956-2234638	Col0	gcn5	0.271064	1.42924	2.39854	4.19362	5e-05	0.00109041	yes
AT4G04610	4:2325002-2327013	Col0	gcn5	7.50386	18.2578	1.28281	4.02315	5e-05	0.00109041	yes
AT4G04620	4:2328448-2330200	Col0	gcn5	17.7594	32.5407	0.873661	2.92487	0.0002	0.00353104	yes
AT4G05390	4:2738530-2740667	Col0	gcn5	12.9118	32.1179	1.31469	4.03582	5e-05	0.00109041	yes
AT4G05470	4:2763255-2765351	Col0	gcn5	0.0914342	0.934945	3.35408	4.05684	0.00345	0.0317469	yes
AT4G07940	4:4792672-4794109	Col0	gcn5	0.171097	0.798906	2.22321	2.63477	0.00535	0.0434713	yes
AT4G08390	4:5314904-5317456	Col0	gcn5	18.4583	33.6296	0.865463	2.65128	0.0001	0.00198164	yes
AT4G08555	4:5448132-5448523	Col0	gcn5	39.3792	118.922	1.59451	4.68931	5e-05	0.00109041	yes
AT4G08770	4:5598114-5600312	Col0	gcn5	17.8325	43.7348	1.29427	4.20278	5e-05	0.00109041	yes
AT4G08780	4:5604152-5608202	Col0	gcn5	3.34726	6.65082	0.990554	3.3335	0.0001	0.00198164	yes
AT4G08850	4:5636488-5640636	Col0	gcn5	44.8315	77.7842	0.794963	2.44544	0.00055	0.00777873	yes
AT4G09020	4:5784073-5789002	Col0	gcn5	1.92423	3.26409	0.762397	2.13471	0.00495	0.0414206	yes
AT4G10940	4:6708981-6710923	Col0	gcn5	0.661536	1.59922	1.27348	2.4528	0.00505	0.0419571	yes
AT4G11170	4:6811126-6817130	Col0	gcn5	0.123189	0.48722	1.98371	3.40087	0.0002	0.00353104	yes
AT4G11290	4:6869952-6871661	Col0	gcn5	6.54157	10.8557	0.730737	2.03119	0.0047	0.0397554	yes
AT4G11600	4:7008602-7011375	Col0	gcn5	29.7272	81.202	1.44973	4.55002	5e-05	0.00109041	yes
AT4G11650	4:7024855-7026146	Col0	gcn5	149.265	267.769	0.843117	2.53086	0.0004	0.00609558	yes
AT4G11680	4:7053442-7055622	Col0	gcn5	4.9088	8.04567	0.712842	1.97431	0.0054	0.0438268	yes
AT4G11910	4:7156251-7158042	Col0	gcn5	0.676395	3.3598	2.31244	4.4535	5e-05	0.00109041	yes
AT4G12120	4:7256537-7261180	Col0	gcn5	0.822464	1.5803	0.942173	2.23958	0.00235	0.0238456	yes
AT4G12470	4:7401108-7401907	Col0	gcn5	954.852	2436.93	1.35172	3.9858	5e-05	0.00109041	yes
AT4G12480	4:7406104-7406937	Col0	gcn5	388.319	1510.34	1.95956	5.84228	5e-05	0.00109041	yes
AT4G12490	4:7409620-7410406	Col0	gcn5	40.1308	182.716	2.18682	6.7507	5e-05	0.00109041	yes
AT4G12500	4:7414149-7414927	Col0	gcn5	10.492	103.892	3.30773	9.03588	5e-05	0.00109041	yes
AT4G12610	4:7454738-7458318	Col0	gcn5	6.8067	11.0371	0.697328	2.16206	0.0026	0.0257613	yes
AT4G12880	4:7544380-7545327	Col0	gcn5	24.4478	40.6236	0.732614	2.17523	0.00245	0.0246111	yes
AT4G13180	4:7657195-7658197	Col0	gcn5	20.9517	54.8278	1.38784	4.74292	5e-05	0.00109041	yes
AT4G13195	4:7662370-7663177	Col0	gcn5	2.11005	5.26756	1.31986	2.57494	0.00075	0.00994565	yes
AT4G13250	4:7684155-7686876	Col0	gcn5	54.2739	95.9384	0.821851	2.57994	0.00045	0.00667389	yes
AT4G13570	4:7884515-7885982	Col0	gcn5	4.77438	11.5777	1.27797	3.39004	5e-05	0.00109041	yes
AT4G13575	4:7892319-7893705	Col0	gcn5	8.26774	16.8289	1.02537	2.98595	0.00015	0.00276665	yes
AT4G13920	4:8043802-8046559	Col0	gcn5	5.73141	10.4016	0.859846	2.5247	0.0006	0.00828	yes
AT4G13930	4:8047691-8050106	Col0	gcn5	47.803	77.4605	0.69636	2.18661	0.0027	0.0264902	yes
AT4G14020	4:8095214-8095736	Col0	gcn5	19.4535	47.8893	1.29968	4.43416	5e-05	0.00109041	yes
AT4G14150	4:8158571-8165008	Col0	gcn5	0.836983	1.47654	0.818955	2.11305	0.00285	0.0275382	yes
AT4G14230	4:8200666-8203238	Col0	gcn5	8.99388	14.2628	0.665245	1.96468	0.0061	0.0480443	yes
AT4G14270	4:8218377-8219322	Col0	gcn5	46.3721	73.8547	0.67143	2.07306	0.0035	0.0319972	yes
AT4G14630	4:8392840-8393813	Col0	gcn5	14.2491	23.9869	0.751382	2.05387	0.005	0.0416568	yes
AT4G14690	4:8418282-8419263	Col0	gcn5	4.22296	10.1552	1.26589	3.00081	5e-05	0.00109041	yes
AT4G14716	4:8430206-8431945	Col0	gcn5	16.5399	27.2073	0.718044	2.2027	0.0024	0.024271	yes
AT4G14840	4:8510907-8513727	Col0	gcn5	2.93523	5.19816	0.824528	2.00785	0.0052	0.0427811	yes
AT4G15230	4:8680181-8686880	Col0	gcn5	1.1964	2.8021	1.22781	3.35852	5e-05	0.00109041	yes
AT4G15233	4:8688288-8694558	Col0	gcn5	4.72501	11.6745	1.30497	4.10182	5e-05	0.00109041	yes
AT4G15320	4:8742638-8747981	Col0	gcn5	0.104101	0.320844	1.62388	2.486	0.0046	0.039209	yes
AT4G15490	4:8852697-8854545	Col0	gcn5	17.4982	28.9441	0.726065	2.48262	0.0017	0.018451	yes
AT4G15610	4:8909063-8910908	Col0	gcn5	87.5985	214.089	1.28924	4.09384	5e-05	0.00109041	yes
AT4G15630	4:8917429-8918852	Col0	gcn5	7.633	19.0094	1.31639	3.55945	5e-05	0.00109041	yes
AT4G16190	4:9171466-9173105	Col0	gcn5	177.179	291.201	0.716806	2.21249	0.00195	0.020622	yes
AT4G16620	4:9358116-9360060	Col0	gcn5	0.471148	1.19627	1.34428	2.26131	0.00235	0.0238456	yes
AT4G17940	4:9965741-9966969	Col0	gcn5	31.3983	58.8072	0.905309	3.41895	5e-05	0.00109041	yes
AT4G18425	4:10181333-10182140	Col0	gcn5	3.74104	7.87254	1.07339	2.30912	0.00185	0.019753	yes
AT4G18490	4:10203597-10208197	Col0	gcn5	0.662284	2.20831	1.73742	4.10816	5e-05	0.00109041	yes
AT4G18550	4:10224920-10226862	Col0	gcn5	1.39477	2.74393	0.976214	2.2806	0.00175	0.0189254	yes
AT4G18800	4:10319861-10321551	Col0	gcn5	7.26908	13.0325	0.842274	2.40255	0.00085	0.0109275	yes
AT4G18940	4:10372731-10373612	Col0	gcn5	0.693268	2.21966	1.67886	2.54669	0.00105	0.0127435	yes
AT4G18950	4:10375363-10378390	Col0	gcn5	17.9578	31.2605	0.79973	2.30438	0.0006	0.00828	yes
AT4G19750	4:10745681-10747127	Col0	gcn5	0.207816	2.36187	3.50655	4.41561	5e-05	0.00109041	yes
AT4G19760	4:10750380-10752028	Col0	gcn5	0.0742697	0.911066	3.61671	3.54238	0.00215	0.0222234	yes
AT4G19880	4:10784390-10786556	Col0	gcn5	36.0231	85.5207	1.24735	3.59697	5e-05	0.00109041	yes
AT4G20110	4:10875232-10878730	Col0	gcn5	6.91788	11.9629	0.790167	2.38472	0.00085	0.0109275	yes
AT4G20240	4:10931492-10934212	Col0	gcn5	0.623626	2.84693	2.19065	4.58628	5e-05	0.00109041	yes
AT4G20860	4:11172621-11176881	Col0	gcn5	87.5785	144.798	0.725389	2.17881	0.00305	0.0288612	yes
AT4G21326	4:11345973-11349653	Col0	gcn5	4.43261	7.39052	0.737519	2.17168	0.0023	0.0234968	yes
AT4G21990	4:11655588-11659167	Col0	gcn5	13.4618	51.4312	1.93377	3.89481	0.0001	0.00198164	yes
AT4G22390	4:11813424-11815133	Col0	gcn5	0.734365	3.11575	2.08501	4.11763	5e-05	0.00109041	yes
AT4G22470	4:11840133-11841450	Col0	gcn5	42.9266	116.832	1.44449	4.50402	5e-05	0.00109041	yes
AT4G22485	4:11844505-11846476	Col0	gcn5	31.7395	83.6079	1.39736	5.47856	5e-05	0.00109041	yes
AT4G22505	4:11851227-11853018	Col0	gcn5	60.256	104.787	0.798275	2.57701	0.0008	0.0104442	yes
AT4G22513	4:11854808-11857313	Col0	gcn5	101.955	366.457	1.84571	3.91249	5e-05	0.00109041	yes
AT4G22517	4:11854808-11857313	Col0	gcn5	136.437	472.035	1.79066	4.43809	5e-05	0.00109041	yes
AT4G22520	4:11858613-11858970	Col0	gcn5	67.3824	208.912	1.63245	4.6981	5e-05	0.00109041	yes
AT4G22530	4:11859003-11860208	Col0	gcn5	3.67369	9.04477	1.29986	3.53806	5e-05	0.00109041	yes
AT4G22820	4:11987704-11989006	Col0	gcn5	26.9556	42.1526	0.645038	1.97007	0.00545	0.0441305	yes
AT4G22880	4:12004767-12006209	Col0	gcn5	0.162418	0.703067	2.11395	2.46862	0.00175	0.0189254	yes
AT4G22960	4:12030019-12033137	Col0	gcn5	0.115607	0.397115	1.78033	2.4261	0.00405	0.0355876	yes
AT4G23000	4:12054454-12060028	Col0	gcn5	0.611949	1.35578	1.14765	2.70744	0.0003	0.00486777	yes
AT4G23250	4:12162003-12167026	Col0	gcn5	1.69781	2.98598	0.814534	2.15631	0.00295	0.0281938	yes
AT4G23270	4:12171102-12173925	Col0	gcn5	17.5858	32.0078	0.86401	2.67005	0.0002	0.00353104	yes
AT4G23470	4:12249048-12251396	Col0	gcn5	38.4127	61.1214	0.670095	2.10828	0.00285	0.0275382	yes
AT4G23600	4:12310618-12313212	Col0	gcn5	3.42938	9.42307	1.45825	3.94448	5e-05	0.00109041	yes
AT4G23700	4:12342427-12346043	Col0	gcn5	4.41669	11.1776	1.33957	3.96557	5e-05	0.00109041	yes
AT4G23990	4:12456488-12460753	Col0	gcn5	0.780244	1.61472	1.04929	2.40822	0.0015	0.0167556	yes
AT4G24120	4:12524490-12527341	Col0	gcn5	9.34719	16.1703	0.790739	2.4252	0.00075	0.00994565	yes
AT4G24260	4:12577870-12580133	Col0	gcn5	0.324034	1.2279	1.92198	3.27116	0.0001	0.00198164	yes
AT4G24690	4:12741032-12744533	Col0	gcn5	86.9435	161.141	0.890175	2.68693	0.0003	0.00486777	yes
AT4G25110	4:12887517-12890262	Col0	gcn5	1.79883	5.30578	1.5605	4.02463	5e-05	0.00109041	yes
AT4G25540	4:13042556-13048213	Col0	gcn5	0.395733	0.799296	1.0142	2.17841	0.00285	0.0275382	yes
AT4G26200	4:13275306-13277188	Col0	gcn5	2.787	10.0003	1.84325	5.09035	5e-05	0.00109041	yes
AT4G27480	4:13736834-13738975	Col0	gcn5	1.39276	3.33803	1.26105	2.87229	0.0002	0.00353104	yes
AT4G27730	4:13831037-13836578	Col0	gcn5	9.98534	23.4421	1.23122	2.47529	0.0002	0.00353104	yes
AT4G27740	4:13839074-13839763	Col0	gcn5	35.6107	56.4962	0.665843	1.97846	0.0048	0.0404388	yes
AT4G27830	4:13861717-13864500	Col0	gcn5	9.09252	17.9142	0.97835	2.87569	5e-05	0.00109041	yes
AT4G29550	4:14502211-14503847	Col0	gcn5	0.299987	0.83052	1.46911	2.13749	0.0064	0.0497738	yes
AT4G29770	4:14575717-14577643	Col0	gcn5	0.135443	0.996779	2.87959	3.73851	0.00035	0.00549683	yes
AT4G30170	4:14762840-14764627	Col0	gcn5	48.4076	79.7405	0.72008	2.25707	0.0013	0.01495	yes
AT4G30190	4:14770498-14776058	Col0	gcn5	46.3884	119.073	1.36001	4.08672	5e-05	0.00109041	yes
AT4G30670	4:14957357-14957962	Col0	gcn5	20.585	63.7452	1.63073	4.55161	5e-05	0.00109041	yes
AT4G31130	4:15136934-15138840	Col0	gcn5	19.9164	32.8475	0.721824	2.29648	0.00215	0.0222234	yes
AT4G31500	4:15273470-15275310	Col0	gcn5	46.2456	92.0449	0.993022	3.23171	5e-05	0.00109041	yes
AT4G31615	4:15320296-15322194	Col0	gcn5	0.0975138	0.552696	2.50281	3.07509	0.00145	0.0163183	yes
AT4G32510	4:15685902-15688811	Col0	gcn5	0.247622	0.85338	1.78505	2.98835	0.00045	0.00667389	yes
AT4G32650	4:15751321-15754854	Col0	gcn5	5.37291	9.45683	0.815655	2.41297	0.00085	0.0109275	yes
AT4G32810	4:15828227-15831485	Col0	gcn5	0.612045	5.68572	3.21564	7.52532	5e-05	0.00109041	yes
AT4G32950	4:15904443-15906010	Col0	gcn5	0.219725	0.833786	1.92398	2.62885	0.00155	0.0172318	yes
AT4G33070	4:15952288-15954771	Col0	gcn5	0.786077	2.33435	1.57028	3.3371	5e-05	0.00109041	yes
AT4G33610	4:16146260-16146993	Col0	gcn5	2.49339	5.46776	1.13284	3.53903	0.0011	0.0131606	yes
AT4G33700	4:16176275-16179481	Col0	gcn5	4.18891	7.93395	0.921464	2.67627	0.0001	0.00198164	yes
AT4G33980	4:16282695-16285059	Col0	gcn5	1.42819	4.74172	1.73122	3.89574	5e-05	0.00109041	yes
AT4G34135	4:16345280-16347133	Col0	gcn5	9.75103	25.878	1.4081	4.908	5e-05	0.00109041	yes
AT4G34320	4:16422165-16423948	Col0	gcn5	0.610185	1.48339	1.28158	2.46865	0.00165	0.0180667	yes
AT4G34710	4:16560061-16562969	Col0	gcn5	219.225	456.46	1.05807	3.05758	5e-05	0.00109041	yes
AT4G34810	4:16599103-16599421	Col0	gcn5	14.7424	40.5117	1.45837	3.1352	5e-05	0.00109041	yes
AT4G35180	4:16736756-16740465	Col0	gcn5	0.453436	2.3109	2.34948	3.99475	5e-05	0.00109041	yes
AT4G35350	4:16810481-16812009	Col0	gcn5	11.416	18.4019	0.688799	2.20602	0.00425	0.0370051	yes
AT4G35500	4:16857298-16859603	Col0	gcn5	3.89754	6.98053	0.840773	2.31526	0.00115	0.0135889	yes
AT4G35630	4:16904058-16908357	Col0	gcn5	22.7606	48.2178	1.08303	3.3596	5e-05	0.00109041	yes
AT4G35720	4:16927971-16929170	Col0	gcn5	1.51459	4.63999	1.6152	3.786	5e-05	0.00109041	yes
AT4G36080	4:17059823-17078007	Col0	gcn5	4.04643	6.30715	0.640341	2.0058	0.005	0.0416568	yes
AT4G36090	4:17078310-17080786	Col0	gcn5	5.48964	9.2445	0.751884	2.15632	0.00215	0.0222234	yes
AT4G36430	4:17204477-17205966	Col0	gcn5	8.15997	25.3282	1.63411	4.77699	5e-05	0.00109041	yes
AT4G36610	4:17265389-17267314	Col0	gcn5	0.703299	1.63469	1.21681	2.28123	0.0035	0.0319972	yes
AT4G36670	4:17287498-17289590	Col0	gcn5	85.4522	186.587	1.12666	3.40979	5e-05	0.00109041	yes
AT4G37150	4:17492877-17494109	Col0	gcn5	6.13349	12.4572	1.0222	2.68202	0.0004	0.00609558	yes
AT4G37370	4:17569827-17571704	Col0	gcn5	4.54737	10.9037	1.26171	3.53742	5e-05	0.00109041	yes
AT4G37390	4:17579656-17582022	Col0	gcn5	3.75197	7.54182	1.00726	2.74716	5e-05	0.00109041	yes
AT4G37520	4:17631561-17633249	Col0	gcn5	111.176	296.367	1.41453	4.28031	5e-05	0.00109041	yes
AT4G37800	4:17775473-17777397	Col0	gcn5	44.0147	84.3096	0.937711	2.84803	5e-05	0.00109041	yes
AT4G37990	4:17855875-17857639	Col0	gcn5	3.64279	7.36936	1.01649	2.70138	0.0006	0.00828	yes
AT4G38460	4:17994780-17996205	Col0	gcn5	25.8472	41.3067	0.676367	2.33894	0.0028	0.0272679	yes
AT4G38780	4:18101295-18111029	Col0	gcn5	0.389211	1.98275	2.34888	5.96863	5e-05	0.00109041	yes
AT4G38840	4:18124977-18125559	Col0	gcn5	73.8585	133.9	0.858324	2.61205	0.00035	0.00549683	yes
AT4G38850	4:18126170-18126680	Col0	gcn5	6.10475	14.226	1.22053	2.62534	0.0008	0.0104442	yes
AT4G39090	4:18215555-18217482	Col0	gcn5	334.551	537.425	0.683835	1.96354	0.00585	0.0465457	yes
AT4G39380	4:18309153-18312724	Col0	gcn5	0.852114	1.86069	1.12672	2.56423	0.0006	0.00828	yes
AT4G39730	4:18432898-18433695	Col0	gcn5	60.2374	108.629	0.850673	2.64701	0.00015	0.00276665	yes
AT4G39950	4:18525245-18527579	Col0	gcn5	8.69921	14.0708	0.693745	2.19151	0.00515	0.0424693	yes
AT4G39980	4:18539574-18542093	Col0	gcn5	25.6738	51.1709	0.995028	3.08063	5e-05	0.00109041	yes
AT5G01120	5:44812-47127	Col0	gcn5	0.237779	0.922253	1.95554	3.03496	0.0003	0.00486777	yes
AT5G01600	5:227952-230051	Col0	gcn5	150.368	256.198	0.76876	2.33252	0.0012	0.0140612	yes
AT5G01870	5:337176-337820	Col0	gcn5	29.274	58.0414	0.987465	3.07624	5e-05	0.00109041	yes
AT5G02270	5:467107-469110	Col0	gcn5	4.21308	7.65975	0.862421	2.50666	0.00075	0.00994565	yes
AT5G03160	5:750108-753657	Col0	gcn5	6.33985	11.4229	0.849404	2.19645	0.0019	0.0202049	yes
AT5G03240	5:771724-773515	Col0	gcn5	318.154	535.834	0.752061	2.2086	0.0018	0.0193468	yes
AT5G03260	5:774400-779424	Col0	gcn5	3.57656	6.56291	0.875763	2.34059	0.00165	0.0180667	yes
AT5G03350	5:815673-816658	Col0	gcn5	8.91884	50.9655	2.51459	6.95866	5e-05	0.00109041	yes
AT5G03495	5:873330-875251	Col0	gcn5	0.522889	1.34829	1.36655	2.51106	0.00095	0.011844	yes
AT5G04220	5:1155864-1158877	Col0	gcn5	6.34576	13.1091	1.04671	3.13746	5e-05	0.00109041	yes
AT5G04230	5:1160633-1163898	Col0	gcn5	7.58058	12.0573	0.669531	2.10157	0.00425	0.0370051	yes
AT5G04590	5:1319355-1322526	Col0	gcn5	80.5843	134.377	0.737712	2.27226	0.00185	0.019753	yes
AT5G04740	5:1368541-1371480	Col0	gcn5	11.1414	20.9822	0.913233	2.89193	5e-05	0.00109041	yes
AT5G04830	5:1402044-1403961	Col0	gcn5	11.2959	18.5082	0.712373	2.08583	0.0029	0.0278551	yes
AT5G04890	5:1427172-1428454	Col0	gcn5	4.5344	7.77679	0.778261	2.94238	0.0031	0.0292161	yes
AT5G05060	5:1493718-1495085	Col0	gcn5	21.7248	63.1392	1.53919	4.80687	5e-05	0.00109041	yes
AT5G05270	5:1563319-1565007	Col0	gcn5	2.90827	6.5402	1.16917	2.85584	5e-05	0.00109041	yes
AT5G05340	5:1578950-1580875	Col0	gcn5	0.654145	3.22432	2.30131	4.39512	5e-05	0.00109041	yes
AT5G05390	5:1594752-1597042	Col0	gcn5	0.176462	0.614709	1.80055	2.52955	0.00245	0.0246111	yes
AT5G06270	5:1912549-1913674	Col0	gcn5	5.83921	10.6688	0.869547	2.3215	0.0015	0.0167556	yes
AT5G06570	5:2007599-2011041	Col0	gcn5	6.59426	10.73	0.702367	2.2097	0.0043	0.0373015	yes
AT5G06590	5:2016644-2018835	Col0	gcn5	0.63603	1.4457	1.1846	2.26552	0.00405	0.0355876	yes
AT5G06730	5:2079954-2081684	Col0	gcn5	1.24145	2.39324	0.946934	1.98341	0.0058	0.0462177	yes
AT5G06860	5:2132349-2133587	Col0	gcn5	102.84	350.153	1.76758	5.45666	5e-05	0.00109041	yes
AT5G07310	5:2305683-2306660	Col0	gcn5	0.372354	1.88727	2.34155	3.34015	0.0002	0.00353104	yes
AT5G07475	5:2364744-2365605	Col0	gcn5	0.91779	2.48038	1.43432	2.3	0.0031	0.0292161	yes
AT5G07660	5:2422838-2429912	Col0	gcn5	0.264266	0.58164	1.13814	2.34562	0.00125	0.0144699	yes
AT5G08630	5:2798280-2803171	Col0	gcn5	4.45063	6.89935	0.632451	1.94302	0.006	0.0474878	yes
AT5G08640	5:2803956-2805606	Col0	gcn5	1.22611	5.32377	2.11836	4.88027	5e-05	0.00109041	yes
AT5G09480	5:2950913-2951693	Col0	gcn5	11.7491	19.8726	0.758232	2.23912	0.0039	0.0347336	yes
AT5G09520	5:2958291-2958856	Col0	gcn5	1.278	3.84844	1.59039	2.68093	0.0018	0.0193468	yes
AT5G09530	5:2959733-2961271	Col0	gcn5	6.91293	11.6979	0.758886	2.71804	0.00255	0.0254094	yes
AT5G09570	5:2970668-2972181	Col0	gcn5	0.154307	1.71103	3.47099	3.99269	0.0002	0.00353104	yes
AT5G10760	5:3400341-3402207	Col0	gcn5	0.161071	1.17204	2.86325	3.92793	0.0001	0.00198164	yes
AT5G10790	5:3410538-3412633	Col0	gcn5	7.73331	12.634	0.708157	2.04891	0.0045	0.0385596	yes
AT5G11150	5:3546285-3548111	Col0	gcn5	6.70976	11.0519	0.719964	2.06301	0.00595	0.0472163	yes
AT5G11320	5:3611246-3613361	Col0	gcn5	0.162372	0.715095	2.13883	2.91901	0.00145	0.0163183	yes
AT5G11410	5:3638430-3639883	Col0	gcn5	0.787887	2.99816	1.92801	3.45921	5e-05	0.00109041	yes
AT5G11520	5:3685088-3687764	Col0	gcn5	49.4724	84.9474	0.779948	2.42871	0.0006	0.00828	yes
AT5G11670	5:3754248-3758242	Col0	gcn5	40.8811	70.9275	0.794912	2.50946	0.0005	0.00724191	yes
AT5G12420	5:4024313-4026741	Col0	gcn5	1.83368	3.56166	0.957804	2.3126	0.00145	0.0163183	yes
AT5G12920	5:4077772-4082634	Col0	gcn5	0.203125	0.661091	1.70248	3.19704	0.0003	0.00486777	yes
AT5G13320	5:4267509-4271051	Col0	gcn5	0.495919	1.04026	1.06877	2.17185	0.00235	0.0238456	yes
AT5G13330	5:4272059-4274660	Col0	gcn5	13.6838	35.2113	1.36357	4.16416	5e-05	0.00109041	yes
AT5G13370	5:4286818-4289554	Col0	gcn5	12.3498	25.7732	1.06139	3.17402	5e-05	0.00109041	yes
AT5G13490	5:4335466-4337680	Col0	gcn5	17.3575	31.3698	0.853815	2.63387	0.0002	0.00353104	yes
AT5G13930	5:4488687-4495585	Col0	gcn5	7.89219	41.8989	2.40841	7.32456	5e-05	0.00109041	yes
AT5G14110	5:4553805-4554382	Col0	gcn5	10.0763	41.375	2.03779	5.15959	5e-05	0.00109041	yes
AT5G14610	5:4710562-4715069	Col0	gcn5	3.7686	8.54887	1.18171	3.52997	5e-05	0.00109041	yes
AT5G14650	5:4724449-4726513	Col0	gcn5	0.885279	5.30879	2.58418	5.79399	5e-05	0.00109041	yes
AT5G14760	5:4768467-4772153	Col0	gcn5	2.34343	4.33607	0.887765	2.40372	0.00055	0.00777873	yes
AT5G14940	5:4831747-4834395	Col0	gcn5	3.60747	5.97247	0.72734	2.00345	0.00445	0.0382402	yes
AT5G15120	5:4898736-4900581	Col0	gcn5	0.979569	3.59505	1.87579	3.95999	5e-05	0.00109041	yes
AT5G15360	5:4987436-4989182	Col0	gcn5	0.907422	6.53909	2.84925	6.01534	5e-05	0.00109041	yes
AT5G15490	5:5027638-5030194	Col0	gcn5	13.9631	22.034	0.658114	2.03567	0.00395	0.0350454	yes
AT5G16450	5:5373882-5375999	Col0	gcn5	7.98281	18.0962	1.18072	3.4068	5e-05	0.00109041	yes
AT5G16960	5:5574280-5575910	Col0	gcn5	1.29331	4.87161	1.91333	4.00688	5e-05	0.00109041	yes
AT5G16970	5:5576167-5578075	Col0	gcn5	71.9261	153.904	1.09745	2.95017	5e-05	0.00109041	yes
AT5G16980	5:5579053-5580929	Col0	gcn5	11.5827	34.9077	1.59158	4.0474	5e-05	0.00109041	yes
AT5G17000	5:5584800-5587063	Col0	gcn5	7.24617	14.1368	0.964162	2.62723	0.0002	0.00353104	yes
AT5G17040	5:5605283-5606970	Col0	gcn5	0.0616854	0.434225	2.81544	2.67407	0.00325	0.0303444	yes
AT5G17160	5:5639645-5642513	Col0	gcn5	3.79571	6.1367	0.693093	2.02541	0.00605	0.0477936	yes
AT5G17310	5:5696644-5700922	Col0	gcn5	5.19893	8.63447	0.731894	2.14028	0.00345	0.0317469	yes
AT5G17380	5:5724758-5726746	Col0	gcn5	45.2227	74.5142	0.72047	2.45074	0.00185	0.019753	yes
AT5G17450	5:5755321-5756888	Col0	gcn5	1.12023	2.60782	1.21905	2.40684	0.00145	0.0163183	yes
AT5G17760	5:5860420-5862422	Col0	gcn5	5.72827	11.7098	1.03155	3.42196	5e-05	0.00109041	yes
AT5G17780	5:5867282-5869050	Col0	gcn5	3.16297	7.9647	1.33234	3.3768	5e-05	0.00109041	yes
AT5G17860	5:5902393-5904380	Col0	gcn5	17.7202	30.0261	0.760824	2.22496	0.00195	0.020622	yes
AT5G18550	5:6160177-6163130	Col0	gcn5	4.31413	6.94274	0.686435	1.98407	0.0057	0.0457151	yes
AT5G18770	5:6261351-6263436	Col0	gcn5	4.97815	8.4737	0.767384	2.13526	0.0038	0.0341028	yes
AT5G19250	5:6471905-6472945	Col0	gcn5	73.2137	128.917	0.816262	2.58368	0.0006	0.00828	yes
AT5G19440	5:6556419-6558342	Col0	gcn5	26.2101	66.9601	1.35318	4.13818	5e-05	0.00109041	yes
AT5G19550	5:6598016-6601819	Col0	gcn5	15.2917	25.6654	0.747079	2.42113	0.00105	0.0127435	yes
AT5G20150	5:6802371-6803625	Col0	gcn5	7.86271	15.8626	1.01254	2.7546	5e-05	0.00109041	yes
AT5G20240	5:6829041-6831515	Col0	gcn5	2.31199	4.45728	0.947027	2.40328	0.00095	0.011844	yes
AT5G20280	5:6844713-6850154	Col0	gcn5	15.3082	25.6896	0.74688	2.35542	0.00105	0.0127435	yes
AT5G20630	5:6975103-6975993	Col0	gcn5	143.753	355.483	1.30619	4.03734	5e-05	0.00109041	yes
AT5G20700	5:7005843-7007117	Col0	gcn5	72.4669	115.08	0.667245	2.14652	0.0036	0.0327124	yes
AT5G20860	5:7076889-7079077	Col0	gcn5	0.25001	0.894143	1.83852	2.94222	0.0003	0.00486777	yes
AT5G21150	5:7192238-7198324	Col0	gcn5	0.0667349	0.533566	2.99915	4.4011	5e-05	0.00109041	yes
AT5G22140	5:7340121-7341906	Col0	gcn5	4.37387	16.6913	1.93212	5.14211	5e-05	0.00109041	yes
AT5G22270	5:7372232-7373102	Col0	gcn5	25.5464	43.7883	0.777426	2.30414	0.0012	0.0140612	yes
AT5G22300	5:7379198-7381935	Col0	gcn5	6.88351	12.0963	0.813349	2.37824	0.0008	0.0104442	yes
AT5G22750	5:7565036-7571083	Col0	gcn5	1.18276	2.05532	0.797211	2.12309	0.00285	0.0275382	yes
AT5G23820	5:8031267-8033020	Col0	gcn5	38.0383	66.7949	0.812284	2.88743	0.00035	0.00549683	yes
AT5G24160	5:8183074-8186640	Col0	gcn5	7.73339	21.0131	1.44212	4.30997	5e-05	0.00109041	yes
AT5G24200	5:8203002-8205793	Col0	gcn5	0.23106	1.02172	2.14467	3.41565	0.0003	0.00486777	yes
AT5G24230	5:8228891-8234652	Col0	gcn5	2.74543	7.51821	1.45336	3.55797	5e-05	0.00109041	yes
AT5G24280	5:8251377-8262154	Col0	gcn5	0.854589	1.64096	0.941238	2.57737	0.00035	0.00549683	yes
AT5G24470	5:8355950-8358873	Col0	gcn5	6.29205	16.8608	1.42208	3.86581	5e-05	0.00109041	yes
AT5G25120	5:8662098-8664533	Col0	gcn5	5.01178	8.24173	0.717626	1.95081	0.0061	0.0480443	yes
AT5G25130	5:8668298-8670194	Col0	gcn5	2.88243	5.68096	0.978848	2.51452	0.00055	0.00777873	yes
AT5G25260	5:8752683-8754485	Col0	gcn5	0.853935	2.27837	1.41581	3.50866	0.00015	0.00276665	yes
AT5G25290	5:8778591-8779785	Col0	gcn5	0	0.263328	inf	#NAME?	5e-05	0.00109041	yes
AT5G25810	5:8986770-8987787	Col0	gcn5	1.84239	6.59737	1.84031	4.26663	5e-05	0.00109041	yes
AT5G25970	5:9066376-9067974	Col0	gcn5	0.307473	1.61608	2.39397	3.60888	0.00015	0.00276665	yes
AT5G26270	5:9206374-9208136	Col0	gcn5	3.25329	6.77523	1.05837	2.71707	0.00035	0.00549683	yes
AT5G26280	5:9208710-9210572	Col0	gcn5	100.718	308.595	1.6154	4.93018	5e-05	0.00109041	yes
AT5G26340	5:9243510-9247066	Col0	gcn5	15.1471	47.1504	1.63823	5.09423	5e-05	0.00109041	yes
AT5G27240	5:9597551-9600866	Col0	gcn5	5.24498	9.09896	0.794765	2.54733	0.00055	0.00777873	yes
AT5G27610	5:9764134-9769903	Col0	gcn5	1.4057	4.26866	1.60249	4.4654	5e-05	0.00109041	yes
AT5G37600	5:14933335-14935841	Col0	gcn5	17.0794	46.1576	1.43431	4.46729	5e-05	0.00109041	yes
AT5G37690	5:14973352-14976169	Col0	gcn5	1.39667	2.95491	1.08112	2.74815	0.0017	0.018451	yes
AT5G38200	5:15256275-15258755	Col0	gcn5	11.8317	18.5284	0.647082	1.96376	0.00595	0.0472163	yes
AT5G38320	5:15316014-15316834	Col0	gcn5	0.427755	2.88217	2.7523	3.79037	0.00025	0.00422251	yes
AT5G38780	5:15530014-15531522	Col0	gcn5	1.53371	3.75708	1.29259	2.70198	0.00035	0.00549683	yes
AT5G38940	5:15588756-15589666	Col0	gcn5	68.1129	246.167	1.85364	5.68621	5e-05	0.00109041	yes
AT5G39050	5:15634585-15636065	Col0	gcn5	23.5042	38.6277	0.716718	2.0767	0.00515	0.0424693	yes
AT5G39580	5:15847077-15849108	Col0	gcn5	77.3194	144.773	0.904886	2.78278	0.0001	0.00198164	yes
AT5G39610	5:15858399-15859788	Col0	gcn5	27.4409	43.5634	0.666791	2.03305	0.00405	0.0355876	yes
AT5G39850	5:15950021-15951425	Col0	gcn5	11.943	21.6553	0.85856	2.52279	0.00045	0.00667389	yes
AT5G39890	5:15974392-15976270	Col0	gcn5	0.633616	2.03605	1.68409	3.1564	0.0001	0.00198164	yes
AT5G40040	5:16029751-16030313	Col0	gcn5	0.195425	1.92886	3.30306	3.59262	0.0035	0.0319972	yes
AT5G40370	5:16147593-16149198	Col0	gcn5	25.8316	49.2052	0.929672	3.04211	0.00015	0.00276665	yes
AT5G40690	5:16290710-16291583	Col0	gcn5	9.02277	15.8556	0.813351	2.40332	0.00195	0.020622	yes
AT5G40780	5:16323650-16327281	Col0	gcn5	11.4501	22.0308	0.944171	3.29263	5e-05	0.00109041	yes
AT5G40830	5:16354379-16356289	Col0	gcn5	6.65246	13.1246	0.980311	2.83431	0.00015	0.00276665	yes
AT5G40850	5:16366352-16369099	Col0	gcn5	34.4922	54.6143	0.663009	2.07631	0.00345	0.0317469	yes
AT5G41610	5:16638369-16641728	Col0	gcn5	2.35346	5.5327	1.2332	3.42799	5e-05	0.00109041	yes
AT5G41761	5:16711436-16712031	Col0	gcn5	11.6761	39.907	1.77308	4.80972	5e-05	0.00109041	yes
AT5G42250	5:16894008-16897620	Col0	gcn5	6.95284	11.3536	0.70748	2.18889	0.0036	0.0327124	yes
AT5G42460	5:16979772-16981115	Col0	gcn5	6.07752	24.6793	2.02175	5.65015	5e-05	0.00109041	yes
AT5G42530	5:17004737-17005393	Col0	gcn5	385.457	646.404	0.745866	2.25139	0.00165	0.0180667	yes
AT5G42830	5:17176383-17178018	Col0	gcn5	1.43341	3.39242	1.24287	2.75154	0.00035	0.00549683	yes
AT5G42900	5:17197640-17199793	Col0	gcn5	0.484989	2.21401	2.19064	4.11765	5e-05	0.00109041	yes
AT5G43060	5:17269506-17272164	Col0	gcn5	48.0159	76.2405	0.667047	2.06329	0.0043	0.0373015	yes
AT5G43170	5:17329274-17331646	Col0	gcn5	13.1101	28.8018	1.13548	3.28021	5e-05	0.00109041	yes
AT5G43330	5:17390432-17392645	Col0	gcn5	7.90983	15.6355	0.983103	2.91625	5e-05	0.00109041	yes
AT5G43350	5:17399788-17401949	Col0	gcn5	15.4254	26.7918	0.796489	2.43548	0.00065	0.00884816	yes
AT5G43370	5:17415771-17417798	Col0	gcn5	4.99452	8.79819	0.816859	2.25046	0.0017	0.018451	yes
AT5G43570	5:17506400-17507600	Col0	gcn5	2.37464	6.62073	1.47928	3.2661	5e-05	0.00109041	yes
AT5G43580	5:17507882-17508668	Col0	gcn5	117.514	310.916	1.40369	4.36331	5e-05	0.00109041	yes
AT5G44110	5:17754063-17755742	Col0	gcn5	3.47055	7.09434	1.0315	2.56493	0.0005	0.00724191	yes
AT5G44390	5:17882195-17885004	Col0	gcn5	2.07894	4.21178	1.01858	2.57396	0.0005	0.00724191	yes
AT5G44420	5:17907068-17907598	Col0	gcn5	13.1605	80.9258	2.62038	6.74723	5e-05	0.00109041	yes
AT5G44430	5:17908944-17909507	Col0	gcn5	4.25113	21.0622	2.30874	4.85261	5e-05	0.00109041	yes
AT5G44575	5:17973837-17974998	Col0	gcn5	12.2578	37.6461	1.6188	4.84081	5e-05	0.00109041	yes
AT5G44980	5:18160289-18162264	Col0	gcn5	0.625023	2.5401	2.0229	3.8865	5e-05	0.00109041	yes
AT5G45510	5:18444656-18449446	Col0	gcn5	39.1017	61.4975	0.653298	2.15698	0.005	0.0416568	yes
AT5G45840	5:18593916-18597995	Col0	gcn5	1.97092	4.26153	1.1125	3.05155	5e-05	0.00109041	yes
AT5G45990	5:18651323-18653892	Col0	gcn5	0.302372	1.75106	2.53384	4.93432	5e-05	0.00109041	yes
AT5G46040	5:18671396-18673551	Col0	gcn5	1.62239	3.57476	1.13973	2.65153	0.0006	0.00828	yes
AT5G46050	5:18675034-18679146	Col0	gcn5	4.80005	20.4904	2.09383	6.60931	5e-05	0.00109041	yes
AT5G46060	5:18681325-18682630	Col0	gcn5	1.36177	4.17681	1.61691	3.28447	0.0001	0.00198164	yes
AT5G46280	5:18769696-18773658	Col0	gcn5	1.81982	3.15182	0.792387	2.07872	0.0038	0.0341028	yes
AT5G46370	5:18809575-18811772	Col0	gcn5	0.202981	1.07282	2.40199	3.61121	0.00055	0.00777873	yes
AT5G47060	5:19116787-19118046	Col0	gcn5	4.96208	12.0469	1.27964	3.32376	5e-05	0.00109041	yes
AT5G47140	5:19144634-19147489	Col0	gcn5	4.5053	7.87806	0.806216	2.28981	0.00135	0.015449	yes
AT5G47880	5:19386099-19388562	Col0	gcn5	23.3127	37.6778	0.6926	2.185	0.0025	0.0250297	yes
AT5G48390	5:19612061-19615383	Col0	gcn5	0.163812	0.636589	1.95832	3.27293	0.0001	0.00198164	yes
AT5G48400	5:19616243-19619246	Col0	gcn5	0.207537	0.532045	1.35818	2.24275	0.00525	0.0430075	yes
AT5G48430	5:19627711-19629163	Col0	gcn5	12.2658	35.49	1.53277	4.51837	5e-05	0.00109041	yes
AT5G48650	5:19726732-19729654	Col0	gcn5	1.2079	2.77999	1.20258	2.8541	0.0002	0.00353104	yes
AT5G49015	5:19869016-19870329	Col0	gcn5	5.04382	9.10089	0.851491	2.30741	0.00505	0.0419571	yes
AT5G49350	5:20009740-20011099	Col0	gcn5	0.29896	0.94997	1.66793	3.83365	0.00015	0.00276665	yes
AT5G49480	5:20070742-20071638	Col0	gcn5	40.0813	83.853	1.06493	3.26318	5e-05	0.00109041	yes
AT5G49620	5:20137393-20139529	Col0	gcn5	1.02759	2.24683	1.12863	2.36855	0.0012	0.0140612	yes
AT5G49810	5:20239342-20246380	Col0	gcn5	10.1382	16.5696	0.708732	2.23639	0.002	0.021024	yes
AT5G49890	5:20288118-20292350	Col0	gcn5	10.8165	21.9484	1.02088	3.18751	5e-05	0.00109041	yes
AT5G50260	5:20455316-20457029	Col0	gcn5	0.914951	1.93688	1.08197	2.45098	0.00425	0.0370051	yes
AT5G50760	5:20644660-20645469	Col0	gcn5	7.97965	29.3416	1.87855	5.04014	5e-05	0.00109041	yes
AT5G50940	5:20724577-20726479	Col0	gcn5	0.96757	2.49663	1.36754	2.78941	0.00025	0.00422251	yes
AT5G51480	5:20910243-20913451	Col0	gcn5	0.471857	1.63583	1.7936	3.56617	5e-05	0.00109041	yes
AT5G51830	5:21069571-21071735	Col0	gcn5	11.7286	20.8721	0.831547	2.41166	0.00075	0.00994565	yes
AT5G52540	5:21321427-21323780	Col0	gcn5	7.69924	15.1956	0.980868	2.92659	5e-05	0.00109041	yes
AT5G52950	5:21473886-21476939	Col0	gcn5	1.1382	2.13918	0.910298	2.1792	0.00295	0.0281938	yes
AT5G53420	5:21673524-21675733	Col0	gcn5	7.20918	19.9712	1.47002	4.42974	5e-05	0.00109041	yes
AT5G53700	5:21801142-21802787	Col0	gcn5	0.241957	2.5716	3.40985	5.16166	5e-05	0.00109041	yes
AT5G53740	5:21811632-21814908	Col0	gcn5	0.685567	1.62941	1.24898	2.68992	0.00045	0.00667389	yes
AT5G53820	5:21853396-21854117	Col0	gcn5	0.171044	2.24294	3.71295	3.2683	0.00385	0.0344633	yes
AT5G53870	5:21869863-21871284	Col0	gcn5	0.883654	3.64088	2.04273	3.77578	5e-05	0.00109041	yes
AT5G54040	5:21928846-21930637	Col0	gcn5	2.24711	5.4195	1.27009	3.09837	5e-05	0.00109041	yes
AT5G54070	5:21943982-21945651	Col0	gcn5	1.88053	3.75264	0.996766	2.55796	0.0009	0.0113825	yes
AT5G54160	5:21981995-21984363	Col0	gcn5	84.9144	142.763	0.749539	2.31823	0.00135	0.015449	yes
AT5G54610	5:22184778-22186525	Col0	gcn5	0.1874	1.43459	2.93645	3.59057	0.0004	0.00609558	yes
AT5G54810	5:22264593-22266785	Col0	gcn5	46.7461	77.9355	0.737436	2.38013	0.0015	0.0167556	yes
AT5G54970	5:22313209-22313764	Col0	gcn5	12.3754	24.3327	0.975423	2.45146	0.0007	0.00940108	yes
AT5G55010	5:22321899-22322229	Col0	gcn5	1.78457	6.17697	1.79132	2.21946	0.0063	0.0491414	yes
AT5G55070	5:22347210-22350817	Col0	gcn5	12.178	19.2359	0.659521	2.05648	0.0039	0.0347336	yes
AT5G55380	5:22446623-22447898	Col0	gcn5	4.07424	7.94144	0.962869	2.3381	0.00085	0.0109275	yes
AT5G55400	5:22455534-22458950	Col0	gcn5	2.20947	3.78647	0.777156	2.06308	0.00435	0.0376267	yes
AT5G55450	5:22467429-22468263	Col0	gcn5	11.5048	22.5088	0.968256	2.54468	0.0002	0.00353104	yes
AT5G56010	5:22681304-22684129	Col0	gcn5	44.848	80.1801	0.838199	2.95907	0.00045	0.00667389	yes
AT5G56030	5:22686801-22689650	Col0	gcn5	54.1148	90.5233	0.742266	2.58243	0.0014	0.0159087	yes
AT5G56370	5:22835981-22837941	Col0	gcn5	2.5967	11.4188	2.13666	5.51374	5e-05	0.00109041	yes
AT5G56795	5:22972041-22972449	Col0	gcn5	1.84781	8.27812	2.16349	2.97546	0.0005	0.00724191	yes
AT5G56970	5:23044943-23048268	Col0	gcn5	0.0682066	0.280192	2.03843	2.3754	0.00555	0.0447852	yes
AT5G56990	5:23060871-23062311	Col0	gcn5	2.36	4.47529	0.923195	2.09229	0.0058	0.0462177	yes
AT5G57630	5:23340846-23343258	Col0	gcn5	12.4584	22.3374	0.842346	2.61555	0.00025	0.00422251	yes
AT5G58350	5:23582494-23587801	Col0	gcn5	23.7069	57.8981	1.28821	3.73041	5e-05	0.00109041	yes
AT5G58390	5:23599566-23601325	Col0	gcn5	4.86507	11.0385	1.18201	3.27758	5e-05	0.00109041	yes
AT5G58860	5:23765813-23768049	Col0	gcn5	4.51164	7.76905	0.784084	2.20848	0.0015	0.0167556	yes
AT5G59330	5:23931317-23931889	Col0	gcn5	1.68563	11.5841	2.78079	4.6228	5e-05	0.00109041	yes
AT5G59520	5:23991252-23992798	Col0	gcn5	4.85718	8.32022	0.776501	2.06191	0.0034	0.0314519	yes
AT5G60120	5:24207688-24211743	Col0	gcn5	5.04441	9.40631	0.898945	2.68925	0.00025	0.00422251	yes
AT5G60250	5:24252157-24254849	Col0	gcn5	0.437641	1.45424	1.73245	3.45161	5e-05	0.00109041	yes
AT5G60270	5:24257744-24260043	Col0	gcn5	11.7679	18.8442	0.679265	2.11986	0.00455	0.0388773	yes
AT5G60610	5:24363590-24365528	Col0	gcn5	0.985865	7.03104	2.83428	6.29798	5e-05	0.00109041	yes
AT5G60780	5:24450838-24452756	Col0	gcn5	0.0990192	0.789443	2.99506	3.48621	0.0007	0.00940108	yes
AT5G61000	5:24549577-24552723	Col0	gcn5	1.52395	3.05313	1.00247	2.49741	0.00055	0.00777873	yes
AT5G61070	5:24571170-24574372	Col0	gcn5	0.116539	0.33196	1.5102	2.26257	0.00565	0.0453833	yes
AT5G61100	5:24579169-24580327	Col0	gcn5	0	0.437272	inf	#NAME?	5e-05	0.00109041	yes
AT5G61460	5:24714075-24721940	Col0	gcn5	1.04274	2.80724	1.42878	3.95422	5e-05	0.00109041	yes
AT5G61490	5:24732641-24733666	Col0	gcn5	0.280903	1.45152	2.36942	2.58058	0.00385	0.0344633	yes
AT5G61820	5:24834316-24836694	Col0	gcn5	50.7294	113.074	1.15637	3.37361	5e-05	0.00109041	yes
AT5G61950	5:24873565-24878093	Col0	gcn5	0.589059	1.14255	0.955775	2.15379	0.0025	0.0250297	yes
AT5G62240	5:25002357-25004766	Col0	gcn5	0.165805	1.86962	3.49518	5.19404	5e-05	0.00109041	yes
AT5G62630	5:25143594-25146459	Col0	gcn5	5.96434	11.6054	0.960356	2.81182	0.00015	0.00276665	yes
AT5G62740	5:25200946-25202756	Col0	gcn5	20.5566	44.5398	1.11549	3.45056	5e-05	0.00109041	yes
AT5G62920	5:25252385-25254212	Col0	gcn5	5.53126	10.0681	0.864108	2.07084	0.00235	0.0238456	yes
AT5G63090	5:25308571-25310973	Col0	gcn5	1.15244	2.50497	1.1201	2.49306	0.0006	0.00828	yes
AT5G63250	5:25360120-25360689	Col0	gcn5	2.21794	9.69046	2.12734	3.84348	5e-05	0.00109041	yes
AT5G63750	5:25512993-25514941	Col0	gcn5	0.134264	1.39634	3.37851	4.86728	5e-05	0.00109041	yes
AT5G63820	5:25541575-25542893	Col0	gcn5	0.923008	2.09166	1.18024	2.14196	0.00545	0.0441305	yes
AT5G63920	5:25574418-25581377	Col0	gcn5	0.888014	1.58564	0.836413	2.1663	0.00245	0.0246111	yes
AT5G64060	5:25633535-25635781	Col0	gcn5	0.871014	4.16402	2.25721	4.85544	5e-05	0.00109041	yes
AT5G64110	5:25654073-25656030	Col0	gcn5	14.3978	61.8121	2.10204	6.39012	5e-05	0.00109041	yes
AT5G64120	5:25659305-25661002	Col0	gcn5	135.978	612.636	2.17165	6.49306	5e-05	0.00109041	yes
AT5G64550	5:25801527-25804980	Col0	gcn5	1.50935	2.62505	0.798411	2.17193	0.0041	0.0359369	yes
AT5G64980	5:25960774-25963235	Col0	gcn5	0.562437	1.23303	1.13244	2.13104	0.00425	0.0370051	yes
AT5G64990	5:25963400-25964838	Col0	gcn5	0.252766	1.31124	2.37506	3.4089	0.00015	0.00276665	yes
AT5G65010	5:25969188-25972575	Col0	gcn5	71.2542	112.177	0.65473	2.04122	0.0043	0.0373015	yes
AT5G65750	5:26303692-26308189	Col0	gcn5	15.1884	26.9317	0.826336	2.60384	0.00015	0.00276665	yes
AT5G65880	5:26352994-26353761	Col0	gcn5	8.32696	17.7504	1.09199	2.73401	0.00025	0.00422251	yes
AT5G66700	5:26634319-26635885	Col0	gcn5	1.24652	2.45654	0.978724	2.1391	0.00295	0.0281938	yes
AT5G66760	5:26653657-26657536	Col0	gcn5	19.8711	31.8417	0.680247	2.12628	0.00365	0.0330242	yes
AT5G66830	5:26691303-26692488	Col0	gcn5	0.571668	1.50814	1.39952	2.16045	0.00415	0.0362996	yes
AT5G67480	5:26930938-26933093	Col0	gcn5	33.7793	76.1858	1.17338	3.62928	5e-05	0.00109041	yes

## Sheet: down-regulated gene in gcn5
gene_id	locus	sample_1	sample_2	value_1	value_2	log2(fold_change)	test_stat	p_value	q_value	significant
AT1G01060	1:33378-37871	Col0	gcn5	14.6271	7.77968	-0.910865	-2.50023	0.00025	0.00422251	yes
AT1G01110	1:52238-54692	Col0	gcn5	3.27438	1.17816	-1.47469	-3.50423	5e-05	0.00109041	yes
AT1G01180	1:75582-76758	Col0	gcn5	13.329	4.65547	-1.51757	-4.27226	5e-05	0.00109041	yes
AT1G01225	1:95986-97407	Col0	gcn5	2.05351	0.824512	-1.31648	-2.36338	0.00165	0.0180667	yes
AT1G01570	1:205175-207435	Col0	gcn5	0.839263	0.257929	-1.70215	-2.68433	0.00145	0.0163183	yes
AT1G01580	1:209394-213041	Col0	gcn5	1.55788	0.433379	-1.84588	-3.71697	5e-05	0.00109041	yes
AT1G01700	1:259494-261474	Col0	gcn5	1.28635	0.502125	-1.35716	-2.42872	0.00115	0.0135889	yes
AT1G02050	1:359116-360518	Col0	gcn5	7.43686	4.41566	-0.752063	-2.36239	0.004	0.0353549	yes
AT1G02060	1:360917-363094	Col0	gcn5	9.39855	5.62166	-0.741442	-2.10758	0.00315	0.0296342	yes
AT1G02390	1:480851-483292	Col0	gcn5	1.24189	0.423436	-1.55233	-2.82058	0.0002	0.00353104	yes
AT1G02630	1:560609-562424	Col0	gcn5	0.750373	0.179409	-2.06435	-2.6762	0.00125	0.0144699	yes
AT1G02640	1:564204-567769	Col0	gcn5	62.571	39.3157	-0.67039	-2.11436	0.00355	0.0323419	yes
AT1G02650	1:568703-570418	Col0	gcn5	2.62039	1.05959	-1.30628	-2.78338	0.0002	0.00353104	yes
AT1G02800	1:613215-616191	Col0	gcn5	0.592947	0.0813858	-2.86505	-3.58832	0.00045	0.00667389	yes
AT1G02810	1:618264-620480	Col0	gcn5	13.1174	7.25119	-0.855194	-2.57017	0.0006	0.00828	yes
AT1G03210	1:782947-784240	Col0	gcn5	16.8371	4.92801	-1.77257	-4.69416	5e-05	0.00109041	yes
AT1G03230	1:790090-791592	Col0	gcn5	33.696	20.6726	-0.704854	-2.21588	0.00275	0.026893	yes
AT1G03440	1:852365-854032	Col0	gcn5	14.9853	5.4101	-1.46982	-4.08469	5e-05	0.00109041	yes
AT1G03520	1:877861-880158	Col0	gcn5	15.2374	8.79143	-0.79345	-2.39302	0.0011	0.0131606	yes
AT1G03610	1:900886-903003	Col0	gcn5	54.6052	27.9025	-0.968645	-3.03979	5e-05	0.00109041	yes
AT1G03620	1:904318-906186	Col0	gcn5	1.98124	0.762185	-1.37819	-2.60686	0.00065	0.00884816	yes
AT1G04050	1:1045597-1049297	Col0	gcn5	0.715919	0.314372	-1.18732	-2.28999	0.00195	0.020622	yes
AT1G04250	1:1136257-1138613	Col0	gcn5	11.5682	6.25681	-0.886669	-2.57126	0.00035	0.00549683	yes
AT1G04570	1:1246727-1248775	Col0	gcn5	0.489513	0.0606099	-3.01372	-3.00777	0.00375	0.0337548	yes
AT1G04610	1:1279387-1281618	Col0	gcn5	1.11119	0.405088	-1.45579	-2.58128	0.00165	0.0180667	yes
AT1G05020	1:1435253-1437667	Col0	gcn5	6.15013	2.04965	-1.58524	-4.41331	5e-05	0.00109041	yes
AT1G05190	1:1502343-1503830	Col0	gcn5	283.303	178.451	-0.666815	-2.06385	0.00405	0.0355876	yes
AT1G05540	1:1639285-1640811	Col0	gcn5	1.2239	0.426092	-1.52225	-2.54361	0.0013	0.01495	yes
AT1G05575	1:1661690-1662187	Col0	gcn5	28.5027	12.8292	-1.15167	-2.74321	0.0003	0.00486777	yes
AT1G05675	1:1701115-1702749	Col0	gcn5	3.65227	1.67815	-1.12192	-2.69363	0.002	0.021024	yes
AT1G06080	1:1843567-1846302	Col0	gcn5	4.68466	1.50586	-1.63736	-3.9541	5e-05	0.00109041	yes
AT1G06190	1:1892272-1894148	Col0	gcn5	40.8127	26.4806	-0.624081	-2.1181	0.0058	0.0462177	yes
AT1G06830	1:2097150-2097655	Col0	gcn5	9.54415	3.51516	-1.44103	-2.83028	0.0004	0.00609558	yes
AT1G07135	1:2189927-2190659	Col0	gcn5	88.7261	36.8366	-1.26822	-5.2898	5e-05	0.00109041	yes
AT1G07400	1:2274942-2275758	Col0	gcn5	16.1906	4.01379	-2.01212	-7.27293	5e-05	0.00109041	yes
AT1G07615	1:2342197-2344271	Col0	gcn5	6.70485	4.04893	-0.727663	-2.14423	0.00475	0.0401139	yes
AT1G08090	1:2524075-2526164	Col0	gcn5	0.561326	0.0814985	-2.78399	-3.43779	0.00065	0.00884816	yes
AT1G08470	1:2682126-2684100	Col0	gcn5	6.86121	4.07552	-0.751479	-2.0467	0.00415	0.0362996	yes
AT1G08630	1:2743760-2747967	Col0	gcn5	56.1781	22.9688	-1.29033	-3.93554	5e-05	0.00109041	yes
AT1G09070	1:2927702-2928968	Col0	gcn5	224.096	133.28	-0.749657	-2.6586	0.001	0.0122998	yes
AT1G09195	1:2967939-2971498	Col0	gcn5	4.57708	2.79544	-0.711351	-1.98539	0.00615	0.0482936	yes
AT1G09260	1:2993403-2993820	Col0	gcn5	1.26494	0	#NAME?	#NAME?	5e-05	0.00109041	yes
AT1G09420	1:3038461-3041873	Col0	gcn5	9.25615	4.66844	-0.987471	-2.90079	0.0002	0.00353104	yes
AT1G09480	1:3057974-3060661	Col0	gcn5	0.669935	0.158782	-2.07698	-2.95695	0.0006	0.00828	yes
AT1G09575	1:3101670-3102925	Col0	gcn5	10.774	5.30175	-1.02302	-2.75916	0.0003	0.00486777	yes
AT1G09950	1:3240605-3241632	Col0	gcn5	3.85916	0.808526	-2.25492	-5.24265	5e-05	0.00109041	yes
AT1G10000	1:3263876-3264788	Col0	gcn5	1.66066	0.507913	-1.70911	-2.52958	0.0026	0.0257613	yes
AT1G10020	1:3269603-3271987	Col0	gcn5	27.599	17.6118	-0.648071	-2.23565	0.0048	0.0404388	yes
AT1G10060	1:3284238-3287107	Col0	gcn5	8.04143	3.51972	-1.19199	-3.34116	5e-05	0.00109041	yes
AT1G10370	1:3397080-3398358	Col0	gcn5	16.9956	9.11782	-0.898397	-2.43598	0.0005	0.00724191	yes
AT1G10380	1:3400605-3402324	Col0	gcn5	6.60745	3.5265	-0.905855	-2.27738	0.00185	0.019753	yes
AT1G11050	1:3681887-3684169	Col0	gcn5	20.0521	11.1634	-0.844976	-2.60811	0.00035	0.00549683	yes
AT1G11080	1:3694671-3698013	Col0	gcn5	7.22521	3.80813	-0.923958	-2.67761	0.00075	0.00994565	yes
AT1G11125	1:3718782-3719711	Col0	gcn5	0.989816	0.270004	-1.87418	-2.93637	0.00205	0.0214531	yes
AT1G11260	1:3777327-3780337	Col0	gcn5	542.501	313.664	-0.790404	-2.21231	0.00165	0.0180667	yes
AT1G11450	1:3853242-3855385	Col0	gcn5	2.94115	1.54333	-0.930332	-2.11403	0.00605	0.0477936	yes
AT1G11700	1:3945736-3946613	Col0	gcn5	4.62403	2.26717	-1.02826	-4.06366	0.00205	0.0214531	yes
AT1G11730	1:3957472-3960113	Col0	gcn5	0.521228	0.183089	-1.50937	-2.17383	0.0053	0.0431985	yes
AT1G11960	1:4039710-4043880	Col0	gcn5	5.76668	3.54786	-0.70079	-2.01298	0.0053	0.0431985	yes
AT1G12020	1:4062461-4063337	Col0	gcn5	11.4521	5.42482	-1.07797	-2.95958	0.00035	0.00549683	yes
AT1G12080	1:4084161-4085045	Col0	gcn5	75.3675	27.4864	-1.45522	-6.25862	5e-05	0.00109041	yes
AT1G12240	1:4153651-4157644	Col0	gcn5	125.989	71.4927	-0.81743	-2.36136	0.0011	0.0131606	yes
AT1G12320	1:4189354-4190342	Col0	gcn5	4.55744	2.13173	-1.0962	-2.58888	0.0019	0.0202049	yes
AT1G12330	1:4194657-4196749	Col0	gcn5	6.058	3.25658	-0.895481	-2.42274	0.00105	0.0127435	yes
AT1G12550	1:4274593-4275981	Col0	gcn5	3.15651	0.826618	-1.93304	-3.77996	5e-05	0.00109041	yes
AT1G12610	1:4289943-4291017	Col0	gcn5	6.66428	1.38671	-2.26478	-5.96991	5e-05	0.00109041	yes
AT1G12700	1:4323555-4326333	Col0	gcn5	2.43811	1.21038	-1.01031	-2.36192	0.00085	0.0109275	yes
AT1G14150	1:4839852-4841848	Col0	gcn5	69.4288	42.9829	-0.691771	-2.19683	0.003	0.028555	yes
AT1G14185	1:4850273-4852096	Col0	gcn5	0.988187	0.380401	-1.37726	-2.35685	0.0021	0.021846	yes
AT1G14220	1:4858641-4859601	Col0	gcn5	1.4575	0.241895	-2.59105	-2.98919	0.0022	0.0226512	yes
AT1G14240	1:4864901-4868000	Col0	gcn5	1.96255	0.806115	-1.28367	-2.82664	0.00025	0.00422251	yes
AT1G14280	1:4877626-4879149	Col0	gcn5	55.7117	18.3899	-1.59907	-5.0962	5e-05	0.00109041	yes
AT1G14480	1:4956256-4958076	Col0	gcn5	7.20545	4.2028	-0.777739	-2.0644	0.00415	0.0362996	yes
AT1G14520	1:4968141-4970311	Col0	gcn5	2.5091	1.33519	-0.910118	-2.02802	0.0049	0.0410512	yes
AT1G14580	1:4989561-4992732	Col0	gcn5	8.72347	2.28128	-1.93506	-5.33708	5e-05	0.00109041	yes
AT1G14640	1:5023655-5025955	Col0	gcn5	3.05734	1.49784	-1.02939	-2.68563	0.00045	0.00667389	yes
AT1G14687	1:5047802-5048612	Col0	gcn5	1.83573	0.682393	-1.42768	-2.59484	0.0049	0.0410512	yes
AT1G14700	1:5058679-5061136	Col0	gcn5	5.46473	1.76481	-1.63064	-3.88718	5e-05	0.00109041	yes
AT1G14920	1:5149225-5151354	Col0	gcn5	48.6204	23.9223	-1.02321	-3.14988	5e-05	0.00109041	yes
AT1G15000	1:5168595-5170066	Col0	gcn5	9.11037	2.03227	-2.16442	-6.12928	5e-05	0.00109041	yes
AT1G15010	1:5171206-5171742	Col0	gcn5	41.243	8.27461	-2.31739	-6.29699	5e-05	0.00109041	yes
AT1G15125	1:5204624-5205912	Col0	gcn5	87.6759	55.8415	-0.650844	-1.92674	0.0061	0.0480443	yes
AT1G15180	1:5224384-5226702	Col0	gcn5	29.0477	16.7656	-0.792921	-2.49711	0.00075	0.00994565	yes
AT1G15330	1:5274345-5275602	Col0	gcn5	10.6755	4.3768	-1.28635	-3.57034	5e-05	0.00109041	yes
AT1G15380	1:5290744-5292535	Col0	gcn5	79.8297	47.0329	-0.763256	-2.38273	0.0007	0.00940108	yes
AT1G15730	1:5406024-5409987	Col0	gcn5	18.9391	10.9537	-0.789948	-2.2566	0.0012	0.0140612	yes
AT1G15800	1:5441081-5443684	Col0	gcn5	6.37497	3.69587	-0.786503	-2.16203	0.00235	0.0238456	yes
AT1G15825	1:5448148-5448529	Col0	gcn5	23.047	2.73878	-3.07297	-5.09148	5e-05	0.00109041	yes
AT1G15830	1:5448725-5450177	Col0	gcn5	9.4582	0.971872	-3.28273	-19.0385	5e-05	0.00109041	yes
AT1G15840	1:5451431-5452374	Col0	gcn5	0.711407	0.107981	-2.7199	-4.59126	0.001	0.0122998	yes
AT1G15885	1:5460476-5461281	Col0	gcn5	8.21839	3.42738	-1.26175	-2.68778	0.0003	0.00486777	yes
AT1G15980	1:5489297-5493772	Col0	gcn5	71.3688	42.8033	-0.737573	-2.31148	0.00125	0.0144699	yes
AT1G16030	1:5502205-5504535	Col0	gcn5	19.3438	5.05674	-1.93559	-6.27166	5e-05	0.00109041	yes
AT1G16120	1:5522638-5524983	Col0	gcn5	0.455259	0.150145	-1.60033	-2.30225	0.00575	0.0459585	yes
AT1G16150	1:5532414-5534877	Col0	gcn5	0.695174	0.275217	-1.3368	-2.25727	0.0032	0.0300241	yes
AT1G16850	1:5764806-5765651	Col0	gcn5	1.56056	0.493983	-1.65953	-2.55416	0.00255	0.0254094	yes
AT1G16905	1:5782454-5783840	Col0	gcn5	1.11631	0.337347	-1.72643	-2.74532	0.0012	0.0140612	yes
AT1G16910	1:5785002-5785927	Col0	gcn5	1.22178	0.307659	-1.98958	-2.89964	0.0024	0.024271	yes
AT1G17147	1:5863430-5864009	Col0	gcn5	8.67066	3.35815	-1.36848	-2.88312	0.0008	0.0104442	yes
AT1G17190	1:5875349-5876545	Col0	gcn5	10.1243	4.69264	-1.10935	-2.82659	0.00015	0.00276665	yes
AT1G17330	1:5929908-5931831	Col0	gcn5	7.58366	3.90419	-0.95787	-2.58059	0.00025	0.00422251	yes
AT1G17380	1:5955487-5957212	Col0	gcn5	4.69299	2.04192	-1.20058	-2.65811	0.0001	0.00198164	yes
AT1G17410	1:5968533-5969995	Col0	gcn5	5.58927	3.13159	-0.835763	-2.00202	0.0051	0.0422059	yes
AT1G17420	1:5977410-5981480	Col0	gcn5	3.70965	1.05994	-1.8073	-4.59396	5e-05	0.00109041	yes
AT1G17610	1:6056894-6058357	Col0	gcn5	1.10396	0.438821	-1.33099	-2.26587	0.00465	0.0394117	yes
AT1G17990	1:6192070-6194093	Col0	gcn5	21.766	11.0867	-0.973244	-3.00152	0.0001	0.00198164	yes
AT1G18000	1:6194542-6196229	Col0	gcn5	12.2857	7.22048	-0.766811	-2.38148	0.0025	0.0250297	yes
AT1G18010	1:6199897-6201484	Col0	gcn5	13.9324	7.86458	-0.825004	-2.61922	0.00105	0.0127435	yes
AT1G18020	1:6202248-6203918	Col0	gcn5	23.9554	11.6918	-1.03486	-3.23058	5e-05	0.00109041	yes
AT1G18170	1:6254228-6255690	Col0	gcn5	17.7495	9.76362	-0.862293	-2.53874	0.0003	0.00486777	yes
AT1G18300	1:6299686-6301086	Col0	gcn5	24.2911	11.2912	-1.10523	-3.29446	5e-05	0.00109041	yes
AT1G18490	1:6366396-6368849	Col0	gcn5	5.06195	2.86418	-0.821569	-2.10702	0.00365	0.0330242	yes
AT1G18570	1:6389410-6391267	Col0	gcn5	29.4449	17.4179	-0.757447	-2.33443	0.00095	0.011844	yes
AT1G18650	1:6418857-6420557	Col0	gcn5	17.7375	7.37237	-1.2666	-3.64662	5e-05	0.00109041	yes
AT1G18730	1:6460597-6462224	Col0	gcn5	29.3456	18.8455	-0.638923	-1.95126	0.00575	0.0459585	yes
AT1G18740	1:6463921-6465476	Col0	gcn5	50.2006	32.1452	-0.6431	-2.00202	0.00535	0.0434713	yes
AT1G18750	1:6466760-6469984	Col0	gcn5	1.77486	0.44159	-2.00692	-3.97237	5e-05	0.00109041	yes
AT1G18773	1:6474801-6475904	Col0	gcn5	7.66128	2.37257	-1.69113	-3.74338	5e-05	0.00109041	yes
AT1G19340	1:6684750-6687116	Col0	gcn5	1.60506	0.581292	-1.4653	-2.81815	0.0004	0.00609558	yes
AT1G19510	1:6756283-6757377	Col0	gcn5	2.63342	0.492818	-2.41781	-3.48511	0.00015	0.00276665	yes
AT1G19540	1:6765666-6767341	Col0	gcn5	20.0625	7.27762	-1.46297	-4.27314	5e-05	0.00109041	yes
AT1G19750	1:6826996-6830063	Col0	gcn5	0.686798	0.234526	-1.55014	-2.56264	0.00285	0.0275382	yes
AT1G19770	1:6832346-6833837	Col0	gcn5	260.996	145.405	-0.843957	-2.62069	0.00015	0.00276665	yes
AT1G20160	1:6990783-6993972	Col0	gcn5	14.2303	7.77513	-0.872031	-2.62277	0.0004	0.00609558	yes
AT1G20450	1:7088002-7089606	Col0	gcn5	66.6968	30.7989	-1.11474	-4.38158	5e-05	0.00109041	yes
AT1G20480	1:7094259-7097114	Col0	gcn5	7.07207	3.86262	-0.872553	-2.12059	0.0035	0.0319972	yes
AT1G20490	1:7097292-7099695	Col0	gcn5	2.95391	0.475618	-2.63475	-5.37133	5e-05	0.00109041	yes
AT1G20650	1:7158243-7160526	Col0	gcn5	22.292	14.2552	-0.645033	-1.96782	0.006	0.0474878	yes
AT1G20700	1:7182557-7184009	Col0	gcn5	0.812336	0.261807	-1.63357	-2.38898	0.0034	0.0314519	yes
AT1G20816	1:7233767-7235128	Col0	gcn5	4.86812	2.10074	-1.21247	-2.68031	0.0003	0.00486777	yes
AT1G20823	1:7238799-7239669	Col0	gcn5	6.82214	2.36112	-1.53075	-3.40959	5e-05	0.00109041	yes
AT1G21050	1:7366774-7367678	Col0	gcn5	53.3064	32.3431	-0.720851	-2.14382	0.0022	0.0226512	yes
AT1G21065	1:7374209-7375789	Col0	gcn5	34.5207	21.5713	-0.678348	-2.19323	0.0045	0.0385596	yes
AT1G21090	1:7384628-7386558	Col0	gcn5	7.6632	4.07875	-0.90982	-2.49312	0.0017	0.018451	yes
AT1G21100	1:7386838-7388428	Col0	gcn5	61.1406	25.5878	-1.25667	-3.87905	5e-05	0.00109041	yes
AT1G21326	1:7469001-7469721	Col0	gcn5	5.94993	2.95807	-1.00822	-2.1095	0.00375	0.0337548	yes
AT1G21440	1:7500844-7504175	Col0	gcn5	15.9025	8.07175	-0.978304	-2.86038	5e-05	0.00109041	yes
AT1G21670	1:7610397-7612682	Col0	gcn5	27.4828	16.342	-0.749946	-2.47452	0.00115	0.0135889	yes
AT1G21920	1:7704254-7706140	Col0	gcn5	45.4473	29.3102	-0.632793	-2.01716	0.00565	0.0453833	yes
AT1G22160	1:7823148-7823971	Col0	gcn5	2.79646	0.909121	-1.62106	-2.81359	0.00095	0.011844	yes
AT1G22330	1:7886541-7889534	Col0	gcn5	7.19464	4.08791	-0.815558	-2.30477	0.0011	0.0131606	yes
AT1G22380	1:7900386-7902332	Col0	gcn5	0.656776	0.2308	-1.50876	-2.41817	0.00465	0.0394117	yes
AT1G22470	1:7932853-7933390	Col0	gcn5	11.0507	5.24843	-1.07418	-2.1162	0.00365	0.0330242	yes
AT1G22530	1:7955492-7958442	Col0	gcn5	70.876	39.5464	-0.84175	-3.11543	0.00025	0.00422251	yes
AT1G22550	1:7966532-7968641	Col0	gcn5	8.94363	4.74782	-0.913597	-2.59794	0.0003	0.00486777	yes
AT1G22590	1:7981739-7984334	Col0	gcn5	7.60886	2.67245	-1.50952	-4.07454	5e-05	0.00109041	yes
AT1G22640	1:8006194-8007428	Col0	gcn5	21.458	13.2501	-0.695513	-2.12146	0.00365	0.0330242	yes
AT1G22885	1:8101564-8102375	Col0	gcn5	26.0573	9.80741	-1.40974	-3.7099	5e-05	0.00109041	yes
AT1G22910	1:8105588-8108164	Col0	gcn5	9.98341	5.83456	-0.774909	-2.27641	0.001	0.0122998	yes
AT1G22980	1:8132443-8134350	Col0	gcn5	0.53716	0.143908	-1.90021	-2.38953	0.00415	0.0362996	yes
AT1G23000	1:8143403-8145070	Col0	gcn5	4.2323	2.36504	-0.839579	-2.19206	0.0034	0.0314519	yes
AT1G23020	1:8150069-8153530	Col0	gcn5	30.5182	17.1088	-0.834937	-2.72414	0.00015	0.00276665	yes
AT1G23050	1:8168442-8169267	Col0	gcn5	32.0558	16.5183	-0.956521	-2.74139	0.00015	0.00276665	yes
AT1G23060	1:8170754-8172992	Col0	gcn5	2.42037	0.972696	-1.31517	-2.81716	0.0004	0.00609558	yes
AT1G23080	1:8180576-8183570	Col0	gcn5	60.8659	30.5586	-0.994053	-3.06167	5e-05	0.00109041	yes
AT1G23400	1:8312075-8314744	Col0	gcn5	38.3676	21.2108	-0.85509	-2.69433	0.00015	0.00276665	yes
AT1G23710	1:8385250-8386426	Col0	gcn5	26.6094	15.6714	-0.7638	-2.99	0.0013	0.01495	yes
AT1G23850	1:8425738-8427235	Col0	gcn5	8.71333	4.48074	-0.959488	-2.53164	0.0002	0.00353104	yes
AT1G23935	1:8461908-8465943	Col0	gcn5	0.690567	0.183412	-1.91269	-3.17059	0.0001	0.00198164	yes
AT1G23940	1:8466093-8469346	Col0	gcn5	0.615313	0.0704068	-3.12753	-3.84149	0.00025	0.00422251	yes
AT1G24070	1:8516237-8519734	Col0	gcn5	0.809955	0.292653	-1.46865	-2.58506	0.00125	0.0144699	yes
AT1G24147	1:8542445-8543474	Col0	gcn5	4.66022	0.886752	-2.39379	-3.95989	5e-05	0.00109041	yes
AT1G24150	1:8549517-8551993	Col0	gcn5	5.18795	2.97603	-0.801775	-2.32172	0.0023	0.0234968	yes
AT1G25230	1:8840401-8842317	Col0	gcn5	33.0975	20.5257	-0.68929	-2.10883	0.00265	0.0261337	yes
AT1G25370	1:8897754-8899102	Col0	gcn5	2.75468	1.11211	-1.30859	-3.23486	0.0002	0.00353104	yes
AT1G25400	1:8911129-8912642	Col0	gcn5	91.3637	37.696	-1.27721	-4.31367	5e-05	0.00109041	yes
AT1G26210	1:9067038-9068207	Col0	gcn5	10.9146	6.50019	-0.7477	-2.15157	0.0051	0.0422059	yes
AT1G26250	1:9083837-9085464	Col0	gcn5	21.8488	6.7722	-1.68986	-4.74646	5e-05	0.00109041	yes
AT1G26260	1:9086852-9089378	Col0	gcn5	2.36684	0.346496	-2.77205	-5.07591	5e-05	0.00109041	yes
AT1G26920	1:9329511-9330398	Col0	gcn5	58.5356	28.9134	-1.01757	-3.09995	5e-05	0.00109041	yes
AT1G26940	1:9343125-9345145	Col0	gcn5	3.19089	1.39978	-1.18875	-2.65514	0.0003	0.00486777	yes
AT1G27030	1:9381802-9383984	Col0	gcn5	11.0184	3.72581	-1.56429	-4.29191	5e-05	0.00109041	yes
AT1G27100	1:9407124-9411172	Col0	gcn5	40.7203	26.065	-0.643638	-1.99426	0.00435	0.0376267	yes
AT1G27110	1:9412819-9417504	Col0	gcn5	0.389113	0.11194	-1.79746	-2.87806	0.00185	0.019753	yes
AT1G27130	1:9425459-9426886	Col0	gcn5	46.581	30.155	-0.627341	-1.94456	0.0059	0.0468903	yes
AT1G27210	1:9455367-9458026	Col0	gcn5	18.3645	11.3136	-0.698852	-2.22873	0.00215	0.0222234	yes
AT1G27660	1:9621569-9626004	Col0	gcn5	1.34262	0.684841	-0.971206	-2.1886	0.0027	0.0264902	yes
AT1G27730	1:9648140-9649073	Col0	gcn5	66.1376	34.1024	-0.955596	-3.24202	0.00015	0.00276665	yes
AT1G28070	1:9782995-9783998	Col0	gcn5	7.51435	3.23471	-1.21601	-2.7529	0.0005	0.00724191	yes
AT1G28290	1:9889124-9890993	Col0	gcn5	103.365	60.0329	-0.783923	-2.45457	0.00055	0.00777873	yes
AT1G28330	1:9933883-9935271	Col0	gcn5	189.508	111.633	-0.763494	-2.33353	0.0007	0.00940108	yes
AT1G28370	1:9955968-9956940	Col0	gcn5	16.0371	7.52054	-1.09251	-2.96991	0.00015	0.00276665	yes
AT1G29395	1:10288196-10289621	Col0	gcn5	15.9532	8.3447	-0.934915	-2.62502	0.0005	0.00724191	yes
AT1G29600	1:10344045-10346243	Col0	gcn5	0.446279	0.0709975	-2.6521	-2.99193	0.00135	0.015449	yes
AT1G29660	1:10371838-10373766	Col0	gcn5	18.5039	11.3351	-0.70703	-2.09276	0.00365	0.0330242	yes
AT1G29720	1:10393796-10399873	Col0	gcn5	0.702257	0.130714	-2.42558	-4.25883	5e-05	0.00109041	yes
AT1G29840	1:10441052-10447553	Col0	gcn5	3.4195	1.36142	-1.32867	-2.61992	0.0006	0.00828	yes
AT1G30135	1:10596491-10597239	Col0	gcn5	2.12945	0.682134	-1.64235	-1.91521	0.00505	0.0419571	yes
AT1G30500	1:10804449-10806319	Col0	gcn5	3.65536	1.13979	-1.68124	-3.62022	5e-05	0.00109041	yes
AT1G30820	1:10944912-10949458	Col0	gcn5	30.2501	14.6337	-1.04764	-3.24502	5e-05	0.00109041	yes
AT1G30840	1:10974444-10976298	Col0	gcn5	3.18879	1.11735	-1.51293	-3.36413	5e-05	0.00109041	yes
AT1G30880	1:10993194-10994125	Col0	gcn5	149	96.7848	-0.62246	-1.94709	0.00565	0.0453833	yes
AT1G31290	1:11188292-11192317	Col0	gcn5	0.68927	0.104577	-2.7205	-4.79247	5e-05	0.00109041	yes
AT1G31310	1:11198352-11200141	Col0	gcn5	3.34586	1.56539	-1.09586	-2.99343	0.00035	0.00549683	yes
AT1G31710	1:11349839-11355486	Col0	gcn5	7.90368	4.44932	-0.828941	-2.54897	0.00045	0.00667389	yes
AT1G31950	1:11475806-11478194	Col0	gcn5	5.61221	2.84207	-0.981627	-2.64685	0.0003	0.00486777	yes
AT1G32450	1:11715149-11719970	Col0	gcn5	50.817	13.3485	-1.92863	-6.00219	5e-05	0.00109041	yes
AT1G32640	1:11798809-11800988	Col0	gcn5	48.7206	29.5554	-0.72111	-2.71285	0.0026	0.0257613	yes
AT1G32780	1:11869824-11872926	Col0	gcn5	0.742295	0.330562	-1.16707	-2.03866	0.0062	0.0485594	yes
AT1G33080	1:11985706-11990482	Col0	gcn5	3.3018	0.874024	-1.91751	-5.02459	5e-05	0.00109041	yes
AT1G33170	1:12027083-12030539	Col0	gcn5	7.14173	2.73985	-1.38218	-3.88875	5e-05	0.00109041	yes
AT1G33340	1:12087579-12088958	Col0	gcn5	4.65392	1.8063	-1.36541	-3.02191	5e-05	0.00109041	yes
AT1G33475	1:12147275-12148249	Col0	gcn5	3.77685	1.24379	-1.60244	-3.16492	0.0002	0.00353104	yes
AT1G33590	1:12177776-12179413	Col0	gcn5	105.629	68.1487	-0.632248	-1.97975	0.00455	0.0388773	yes
AT1G33600	1:12180775-12182363	Col0	gcn5	66.8085	32.6334	-1.03368	-3.23102	5e-05	0.00109041	yes
AT1G33610	1:12188909-12190418	Col0	gcn5	18.6562	7.49779	-1.31512	-3.7795	5e-05	0.00109041	yes
AT1G33750	1:12233768-12236476	Col0	gcn5	4.14792	1.73409	-1.25821	-3.16574	5e-05	0.00109041	yes
AT1G33760	1:12237877-12238598	Col0	gcn5	8.25178	1.01117	-3.02868	-6.32787	5e-05	0.00109041	yes
AT1G33810	1:12265032-12266847	Col0	gcn5	28.8639	18.1998	-0.665343	-2.1487	0.005	0.0416568	yes
AT1G34010	1:12359535-12361189	Col0	gcn5	10.8401	6.24789	-0.794931	-2.19646	0.0021	0.021846	yes
AT1G34430	1:12587751-12590192	Col0	gcn5	69.2467	43.9163	-0.656989	-2.04973	0.0043	0.0373015	yes
AT1G34510	1:12615732-12617032	Col0	gcn5	3.08527	1.17354	-1.39453	-2.71276	0.0004	0.00609558	yes
AT1G34580	1:12660550-12663870	Col0	gcn5	0.883641	0.10657	-3.05166	-4.33837	5e-05	0.00109041	yes
AT1G34760	1:12743820-12745648	Col0	gcn5	10.4419	3.92896	-1.41016	-3.78809	5e-05	0.00109041	yes
AT1G35140	1:12851996-12853128	Col0	gcn5	158.138	65.1773	-1.27874	-4.68695	5e-05	0.00109041	yes
AT1G35210	1:12896651-12897402	Col0	gcn5	6.4343	2.97165	-1.11452	-2.36679	0.0018	0.0193468	yes
AT1G35350	1:12981250-12984583	Col0	gcn5	14.1593	8.3916	-0.754731	-2.3009	0.00115	0.0135889	yes
AT1G35430	1:13030552-13031152	Col0	gcn5	20.2855	10.7942	-0.910189	-2.27065	0.00115	0.0135889	yes
AT1G35560	1:13115825-13117235	Col0	gcn5	6.20998	3.62888	-0.775064	-2.14815	0.0058	0.0462177	yes
AT1G36060	1:13454495-13456331	Col0	gcn5	29.4208	14.7307	-0.998009	-3.05676	0.0001	0.00198164	yes
AT1G36070	1:13466910-13470936	Col0	gcn5	8.43863	4.77202	-0.822408	-2.48839	0.001	0.0122998	yes
AT1G36320	1:13671813-13674098	Col0	gcn5	40.9431	24.6254	-0.733475	-2.30123	0.001	0.0122998	yes
AT1G38065	1:14289577-14292060	Col0	gcn5	2.60557	1.41322	-0.882617	-2.03456	0.00465	0.0394117	yes
AT1G42430	1:15891370-15894444	Col0	gcn5	12.0169	7.46643	-0.686577	-2.1925	0.0039	0.0347336	yes
AT1G42470	1:15926986-15935208	Col0	gcn5	4.74727	2.24374	-1.08119	-3.35467	5e-05	0.00109041	yes
AT1G42550	1:15977013-15979952	Col0	gcn5	74.6506	44.7535	-0.738154	-3.23287	0.00215	0.0222234	yes
AT1G45015	1:17021609-17022781	Col0	gcn5	4.78102	1.93048	-1.30836	-2.93326	0.0009	0.0113825	yes
AT1G45616	1:17183549-17186534	Col0	gcn5	0.886927	0.341857	-1.37542	-2.20983	0.0015	0.0167556	yes
AT1G47270	1:17326555-17328728	Col0	gcn5	11.3092	5.2337	-1.11159	-3.29774	5e-05	0.00109041	yes
AT1G47395	1:17383033-17383408	Col0	gcn5	6.72657	2.15805	-1.64014	-2.28143	0.00525	0.0430075	yes
AT1G47580	1:17485649-17486463	Col0	gcn5	27.9017	15.6677	-0.832561	-2.70813	0.00095	0.011844	yes
AT1G47620	1:17507941-17509702	Col0	gcn5	0.488884	0.132512	-1.88337	-2.53031	0.00445	0.0382402	yes
AT1G47655	1:17525364-17526306	Col0	gcn5	5.76962	2.05232	-1.49122	-3.45454	0.0001	0.00198164	yes
AT1G47820	1:17611962-17612548	Col0	gcn5	16.7797	8.83187	-0.925925	-2.19056	0.0022	0.0226512	yes
AT1G48070	1:17730416-17731122	Col0	gcn5	0.387917	0	#NAME?	#NAME?	5e-05	0.00109041	yes
AT1G48280	1:17835087-17837717	Col0	gcn5	3.72949	1.95153	-0.934374	-2.37553	0.00065	0.00884816	yes
AT1G48520	1:17940087-17942822	Col0	gcn5	28.0277	17.6927	-0.663696	-2.0714	0.0037	0.0334191	yes
AT1G48600	1:17965863-17969354	Col0	gcn5	22.9107	10.172	-1.17142	-3.60871	5e-05	0.00109041	yes
AT1G48745	1:18030703-18031439	Col0	gcn5	7.01042	3.47911	-1.01078	-2.06061	0.0051	0.0422059	yes
AT1G49200	1:18198226-18199168	Col0	gcn5	16.6162	5.68322	-1.54781	-3.90555	5e-05	0.00109041	yes
AT1G49210	1:18201888-18202764	Col0	gcn5	6.09594	2.65942	-1.19674	-2.49237	0.001	0.0122998	yes
AT1G49380	1:18276706-18279528	Col0	gcn5	10.6801	6.72	-0.668386	-1.96924	0.0058	0.0462177	yes
AT1G49390	1:18279599-18280978	Col0	gcn5	1.16353	0.32021	-1.86142	-2.7477	0.0007	0.00940108	yes
AT1G49490	1:18317562-18320106	Col0	gcn5	1.51565	0.103076	-3.87815	-5.24915	5e-05	0.00109041	yes
AT1G49570	1:18347035-18348951	Col0	gcn5	30.5117	11.9136	-1.35675	-3.69783	5e-05	0.00109041	yes
AT1G49630	1:18367592-18375381	Col0	gcn5	4.92817	2.64903	-0.89559	-2.70895	0.0004	0.00609558	yes
AT1G49740	1:18407517-18410022	Col0	gcn5	5.05903	2.91989	-0.792944	-2.05194	0.0038	0.0341028	yes
AT1G49780	1:18428905-18430319	Col0	gcn5	16.1646	7.14499	-1.17783	-3.5863	5e-05	0.00109041	yes
AT1G49790	1:18435350-18437068	Col0	gcn5	0.596239	0.125743	-2.24541	-2.66117	0.00315	0.0296342	yes
AT1G50050	1:18546164-18549046	Col0	gcn5	1.91976	0.855698	-1.16576	-2.648	0.00125	0.0144699	yes
AT1G50060	1:18551185-18552578	Col0	gcn5	9.40028	3.17879	-1.56423	-3.95261	5e-05	0.00109041	yes
AT1G50630	1:18751455-18753669	Col0	gcn5	6.5126	2.80829	-1.21354	-3.20445	5e-05	0.00109041	yes
AT1G50720	1:18789179-18789644	Col0	gcn5	0.567252	0	#NAME?	#NAME?	5e-05	0.00109041	yes
AT1G51140	1:18943456-18945753	Col0	gcn5	4.02331	1.86687	-1.10776	-2.77015	0.00035	0.00549683	yes
AT1G51470	1:19087412-19090414	Col0	gcn5	7.71106	4.70616	-0.712379	-2.09113	0.00385	0.0344633	yes
AT1G51520	1:19106686-19109587	Col0	gcn5	0.945226	0.340109	-1.47466	-2.62804	0.0013	0.01495	yes
AT1G51700	1:19174069-19175189	Col0	gcn5	20.5013	12.4077	-0.724483	-2.2396	0.00375	0.0337548	yes
AT1G52030	1:19345939-19349088	Col0	gcn5	2.1598	0.591912	-1.86745	-4.04032	5e-05	0.00109041	yes
AT1G52040	1:19350374-19352782	Col0	gcn5	1.36556	0.202756	-2.75168	-4.31523	5e-05	0.00109041	yes
AT1G52050	1:19354918-19356764	Col0	gcn5	12.9399	7.28672	-0.828484	-2.32993	0.00145	0.0163183	yes
AT1G52190	1:19434508-19438971	Col0	gcn5	39.0708	17.876	-1.12806	-3.57737	5e-05	0.00109041	yes
AT1G52410	1:19520727-19525624	Col0	gcn5	2.3468	1.13271	-1.05091	-2.72247	0.00055	0.00777873	yes
AT1G52550	1:19572926-19574030	Col0	gcn5	10.5187	5.30577	-0.987324	-2.46922	0.00105	0.0127435	yes
AT1G52560	1:19574759-19575866	Col0	gcn5	1.68996	0.119225	-3.82523	-3.85431	0.00095	0.011844	yes
AT1G53120	1:19792756-19795544	Col0	gcn5	5.4123	2.30876	-1.22912	-3.01322	0.0002	0.00353104	yes
AT1G53160	1:19806418-19807608	Col0	gcn5	4.7709	2.54849	-0.90462	-2.12235	0.00425	0.0370051	yes
AT1G53163	1:19812261-19813286	Col0	gcn5	1.10811	0.361036	-1.61789	-2.73239	0.0028	0.0272679	yes
AT1G53170	1:19821336-19822252	Col0	gcn5	20.0838	9.1718	-1.13076	-3.24522	0.0001	0.00198164	yes
AT1G53250	1:19857350-19859256	Col0	gcn5	5.8143	2.54738	-1.19059	-3.27882	5e-05	0.00109041	yes
AT1G53470	1:19958586-19961578	Col0	gcn5	2.33858	1.27308	-0.877313	-2.23373	0.00295	0.0281938	yes
AT1G53520	1:19976414-19977955	Col0	gcn5	24.6689	12.3897	-0.993559	-3.07702	5e-05	0.00109041	yes
AT1G53540	1:19980461-19981109	Col0	gcn5	41.4465	1.95592	-4.40533	-15.0727	5e-05	0.00109041	yes
AT1G53610	1:20008995-20009320	Col0	gcn5	0.5969	0	#NAME?	#NAME?	0.00105	0.0127435	yes
AT1G53830	1:20098521-20100889	Col0	gcn5	2.0632	0.87657	-1.23494	-2.8472	0.0005	0.00724191	yes
AT1G53860	1:20107106-20109511	Col0	gcn5	0.590463	0.165359	-1.83625	-2.60486	0.002	0.021024	yes
AT1G53990	1:20151015-20152752	Col0	gcn5	1.74111	0.275621	-2.65925	-4.02273	5e-05	0.00109041	yes
AT1G54040	1:20170714-20173949	Col0	gcn5	1.35955	0.486134	-1.48371	-3.06901	5e-05	0.00109041	yes
AT1G54050	1:20179421-20180281	Col0	gcn5	6.98411	2.02595	-1.78548	-4.27178	5e-05	0.00109041	yes
AT1G54120	1:20207019-20207540	Col0	gcn5	7.19485	3.08824	-1.22018	-2.41638	0.00215	0.0222234	yes
AT1G54450	1:20336339-20339535	Col0	gcn5	0.885263	0.342214	-1.3712	-2.41203	0.0024	0.024271	yes
AT1G54650	1:20405597-20407753	Col0	gcn5	3.41778	1.82838	-0.902492	-2.13475	0.00295	0.0281938	yes
AT1G54730	1:20424409-20430123	Col0	gcn5	5.47956	2.99033	-0.873758	-2.8106	0.00085	0.0109275	yes
AT1G54740	1:20430768-20431986	Col0	gcn5	174.95	101.739	-0.782068	-2.88677	0.00065	0.00884816	yes
AT1G54820	1:20447315-20450861	Col0	gcn5	3.70255	0.851207	-2.12094	-4.90864	5e-05	0.00109041	yes
AT1G55120	1:20566029-20569286	Col0	gcn5	2.63827	0.938326	-1.49143	-3.48498	0.0001	0.00198164	yes
AT1G55450	1:20704917-20706893	Col0	gcn5	65.8852	34.9725	-0.913732	-2.87528	5e-05	0.00109041	yes
AT1G55550	1:20748914-20753079	Col0	gcn5	0.429173	0.0952306	-2.17206	-3.13504	0.00035	0.00549683	yes
AT1G56020	1:20952143-20953547	Col0	gcn5	5.1633	2.89909	-0.83269	-2.04792	0.0041	0.0359369	yes
AT1G56180	1:21025903-21028064	Col0	gcn5	15.2715	8.49049	-0.846918	-2.52806	0.00065	0.00884816	yes
AT1G56210	1:21035617-21037211	Col0	gcn5	12.2911	3.90437	-1.65445	-4.64137	5e-05	0.00109041	yes
AT1G56240	1:21056231-21057577	Col0	gcn5	5.66453	1.45888	-1.95709	-4.24931	5e-05	0.00109041	yes
AT1G56250	1:21061599-21062995	Col0	gcn5	1.99062	0.651765	-1.6108	-2.85422	0.00045	0.00667389	yes
AT1G56510	1:21167588-21173632	Col0	gcn5	11.5575	6.67922	-0.791079	-2.30617	0.00085	0.0109275	yes
AT1G56600	1:21207536-21209596	Col0	gcn5	0.438903	0.0792811	-2.46885	-2.59575	0.00535	0.0434713	yes
AT1G56680	1:21250337-21251417	Col0	gcn5	6.71078	1.4773	-2.18352	-4.46974	5e-05	0.00109041	yes
AT1G57540	1:21310328-21311502	Col0	gcn5	10.6288	6.07033	-0.808128	-2.10765	0.0037	0.0334191	yes
AT1G57830	1:21420308-21420803	Col0	gcn5	0.255267	0	#NAME?	#NAME?	0.002	0.021024	yes
AT1G57980	1:21439231-21440805	Col0	gcn5	12.2262	4.64163	-1.39728	-3.69812	5e-05	0.00109041	yes
AT1G57990	1:21441504-21442920	Col0	gcn5	186.137	111.852	-0.734768	-2.21172	0.0018	0.0193468	yes
AT1G58070	1:21502904-21504075	Col0	gcn5	6.05888	2.91381	-1.05614	-2.96933	0.00045	0.00667389	yes
AT1G58150	1:21530102-21530458	Col0	gcn5	13.896	3.76898	-1.88242	-3.3216	0.00025	0.00422251	yes
AT1G58270	1:21612115-21614117	Col0	gcn5	37.4403	21.2137	-0.819597	-2.50368	0.0006	0.00828	yes
AT1G59860	1:22031412-22032132	Col0	gcn5	4.56536	0.606697	-2.91168	-6.2709	5e-05	0.00109041	yes
AT1G60190	1:22198402-22200678	Col0	gcn5	0.97549	0.241179	-2.01602	-3.90433	5e-05	0.00109041	yes
AT1G60610	1:22327911-22330276	Col0	gcn5	4.65942	1.83001	-1.3483	-3.33616	5e-05	0.00109041	yes
AT1G60740	1:22361073-22361952	Col0	gcn5	5.23625	1.97195	-1.40891	-2.80902	0.00025	0.00422251	yes
AT1G60790	1:22380037-22382245	Col0	gcn5	6.14268	1.62764	-1.91608	-4.98882	5e-05	0.00109041	yes
AT1G60810	1:22388526-22391165	Col0	gcn5	6.57836	3.54171	-0.893282	-2.47922	0.0006	0.00828	yes
AT1G61170	1:22549637-22550675	Col0	gcn5	5.95298	3.16967	-0.909279	-2.71644	0.0028	0.0272679	yes
AT1G61500	1:22689728-22692881	Col0	gcn5	2.65197	1.16293	-1.1893	-2.85912	5e-05	0.00109041	yes
AT1G61660	1:22753714-22756300	Col0	gcn5	13.4789	6.418	-1.07051	-3.16703	5e-05	0.00109041	yes
AT1G62280	1:23007146-23008585	Col0	gcn5	3.02524	0.562851	-2.42622	-4.20944	5e-05	0.00109041	yes
AT1G62400	1:23090242-23091589	Col0	gcn5	2.56787	1.2964	-0.986059	-2.02065	0.00505	0.0419571	yes
AT1G62420	1:23102792-23104647	Col0	gcn5	5.13506	1.56524	-1.714	-3.98331	5e-05	0.00109041	yes
AT1G62440	1:23111817-23115293	Col0	gcn5	5.79964	2.51394	-1.20602	-3.27967	5e-05	0.00109041	yes
AT1G62480	1:23128704-23129759	Col0	gcn5	942.017	505.488	-0.898076	-3.18652	0.0004	0.00609558	yes
AT1G62510	1:23136368-23137191	Col0	gcn5	470.431	167.088	-1.49337	-4.58942	5e-05	0.00109041	yes
AT1G62540	1:23151793-23155717	Col0	gcn5	1.5644	0.0751832	-4.37906	-6.17565	0.00015	0.00276665	yes
AT1G62710	1:23223873-23226916	Col0	gcn5	0.808238	0.342562	-1.23841	-2.20207	0.004	0.0353549	yes
AT1G62760	1:23237573-23238512	Col0	gcn5	7.74823	3.10988	-1.31701	-2.79318	0.0001	0.00198164	yes
AT1G62960	1:23315293-23320316	Col0	gcn5	32.1596	17.1764	-0.904826	-2.67001	0.0003	0.00486777	yes
AT1G63030	1:23367406-23368410	Col0	gcn5	0.896845	0.101422	-3.14449	-3.52104	0.00285	0.0275382	yes
AT1G63260	1:23466745-23469204	Col0	gcn5	10.8423	5.61284	-0.94987	-2.8871	0.0002	0.00353104	yes
AT1G63420	1:23515873-23518910	Col0	gcn5	7.18647	3.96764	-0.857001	-2.43793	0.00055	0.00777873	yes
AT1G63750	1:23650847-23655363	Col0	gcn5	6.4777	3.59919	-0.847809	-2.54499	0.0003	0.00486777	yes
AT1G64065	1:23778352-23779529	Col0	gcn5	6.24836	3.39402	-0.880485	-2.2423	0.00345	0.0317469	yes
AT1G64080	1:23785020-23786800	Col0	gcn5	3.19977	1.52953	-1.06488	-2.55172	0.00035	0.00549683	yes
AT1G64180	1:23821515-23824359	Col0	gcn5	2.88935	1.22227	-1.24118	-3.20776	0.0001	0.00198164	yes
AT1G64355	1:23886083-23887212	Col0	gcn5	50.5691	25.4912	-0.988254	-3.00091	5e-05	0.00109041	yes
AT1G64360	1:23887869-23888533	Col0	gcn5	19.1633	8.66234	-1.14551	-2.85102	0.0001	0.00198164	yes
AT1G64500	1:23953232-23954492	Col0	gcn5	51.445	22.8092	-1.17342	-6.9891	5e-05	0.00109041	yes
AT1G64660	1:24028917-24030780	Col0	gcn5	70.5157	29.4696	-1.25872	-4.59397	5e-05	0.00109041	yes
AT1G64770	1:24057062-24059561	Col0	gcn5	35.2975	21.5094	-0.714596	-2.20534	0.0019	0.0202049	yes
AT1G64920	1:24117439-24118798	Col0	gcn5	0.821059	0.192777	-2.09055	-2.69222	0.00185	0.019753	yes
AT1G65310	1:24257215-24258473	Col0	gcn5	9.93713	4.48644	-1.14726	-2.91372	0.00015	0.00276665	yes
AT1G65490	1:24354770-24355351	Col0	gcn5	41.7945	17.3313	-1.26993	-3.22795	5e-05	0.00109041	yes
AT1G65590	1:24385899-24391207	Col0	gcn5	9.79044	3.99808	-1.29207	-4.00251	5e-05	0.00109041	yes
AT1G66090	1:24602145-24604763	Col0	gcn5	6.75304	1.8212	-1.89065	-4.65946	5e-05	0.00109041	yes
AT1G66100	1:24605670-24606537	Col0	gcn5	144.092	17.6661	-3.02794	-8.99674	5e-05	0.00109041	yes
AT1G66160	1:24637195-24638608	Col0	gcn5	31.0864	17.5078	-0.828284	-2.86135	0.001	0.0122998	yes
AT1G66250	1:24692893-24695515	Col0	gcn5	5.71264	3.31653	-0.784482	-2.13014	0.00395	0.0350454	yes
AT1G66280	1:24706511-24709785	Col0	gcn5	62.0804	39.3196	-0.658889	-2.15518	0.00445	0.0382402	yes
AT1G66430	1:24778270-24780629	Col0	gcn5	22.8282	13.6926	-0.737413	-2.30387	0.00165	0.0180667	yes
AT1G66440	1:24782170-24784351	Col0	gcn5	0.646273	0.122665	-2.39742	-3.36689	0.0006	0.00828	yes
AT1G66760	1:24901977-24904443	Col0	gcn5	39.7427	20.5104	-0.954333	-2.91295	0.00015	0.00276665	yes
AT1G66800	1:24924812-24926365	Col0	gcn5	0.778994	0.185331	-2.0715	-2.41114	0.00405	0.0355876	yes
AT1G67050	1:25028626-25029788	Col0	gcn5	18.5052	11.4535	-0.692141	-2.01633	0.00485	0.0407947	yes
AT1G67060	1:25036615-25039389	Col0	gcn5	10.8357	5.56032	-0.962551	-2.86679	5e-05	0.00109041	yes
AT1G67080	1:25045224-25046860	Col0	gcn5	16.6022	8.02165	-1.0494	-3.09971	5e-05	0.00109041	yes
AT1G67148	1:25121234-25121898	Col0	gcn5	3.63511	0.835694	-2.12095	-3.05568	0.0005	0.00724191	yes
AT1G67150	1:25122458-25124695	Col0	gcn5	1.12082	0.445051	-1.33251	-2.32108	0.00285	0.0275382	yes
AT1G67265	1:25175557-25176202	Col0	gcn5	11.2874	0.838161	-3.75134	-5.66743	5e-05	0.00109041	yes
AT1G67340	1:25230264-25231840	Col0	gcn5	12.6104	6.92152	-0.865449	-2.45526	0.0005	0.00724191	yes
AT1G67590	1:25333057-25334647	Col0	gcn5	13.548	4.63269	-1.54816	-5.3437	5e-05	0.00109041	yes
AT1G67600	1:25336422-25337662	Col0	gcn5	1.8507	0.420598	-2.13756	-3.23364	0.0002	0.00353104	yes
AT1G67750	1:25401587-25403503	Col0	gcn5	4.52482	2.13066	-1.08656	-2.71662	0.00025	0.00422251	yes
AT1G67865	1:25446288-25446737	Col0	gcn5	367.959	52.1284	-2.8194	-9.59988	5e-05	0.00109041	yes
AT1G67870	1:25449366-25451012	Col0	gcn5	81.7732	40.5052	-1.01352	-3.82838	5e-05	0.00109041	yes
AT1G67900	1:25464725-25470017	Col0	gcn5	22.7158	11.2359	-1.01558	-3.26913	5e-05	0.00109041	yes
AT1G68010	1:25493195-25495988	Col0	gcn5	149.201	88.038	-0.761056	-2.33092	0.0012	0.0140612	yes
AT1G68020	1:25497289-25500374	Col0	gcn5	36.2694	20.8286	-0.800185	-2.53491	0.00035	0.00549683	yes
AT1G68110	1:25524717-25526150	Col0	gcn5	3.91594	0.376418	-3.37895	-5.59633	5e-05	0.00109041	yes
AT1G68190	1:25559245-25561212	Col0	gcn5	34.2321	21.8809	-0.64568	-2.00655	0.0053	0.0431985	yes
AT1G68220	1:25570230-25571712	Col0	gcn5	17.3299	9.81853	-0.819684	-2.41873	0.00115	0.0135889	yes
AT1G68340	1:25614196-25615403	Col0	gcn5	3.88032	1.34691	-1.52652	-3.466	5e-05	0.00109041	yes
AT1G68400	1:25646038-25648946	Col0	gcn5	9.10759	3.38456	-1.4281	-4.13604	5e-05	0.00109041	yes
AT1G68540	1:25720023-25721410	Col0	gcn5	4.08577	1.08223	-1.9166	-3.81642	5e-05	0.00109041	yes
AT1G68600	1:25759841-25762934	Col0	gcn5	1.45716	0.338123	-2.10754	-3.96586	5e-05	0.00109041	yes
AT1G68810	1:25861122-25863120	Col0	gcn5	7.39763	3.97551	-0.895922	-2.47859	0.0005	0.00724191	yes
AT1G69040	1:25957818-25960307	Col0	gcn5	15.9696	7.7241	-1.04789	-3.14579	5e-05	0.00109041	yes
AT1G69080	1:25971914-25973271	Col0	gcn5	2.4461	1.11794	-1.12964	-2.17666	0.00375	0.0337548	yes
AT1G69200	1:26015876-26020058	Col0	gcn5	11.4389	6.77779	-0.755068	-2.18803	0.00385	0.0344633	yes
AT1G69230	1:26026311-26027708	Col0	gcn5	3.96785	0.389594	-3.34831	-5.39936	5e-05	0.00109041	yes
AT1G69430	1:26097786-26099388	Col0	gcn5	1.94323	0.477785	-2.02403	-3.39672	5e-05	0.00109041	yes
AT1G69490	1:26122138-26123421	Col0	gcn5	36.7067	22.8568	-0.683422	-2.12181	0.00365	0.0330242	yes
AT1G69526	1:26131293-26133196	Col0	gcn5	3.93465	1.81332	-1.1176	-2.59215	0.00055	0.00777873	yes
AT1G69690	1:26216223-26217851	Col0	gcn5	12.6007	7.56954	-0.735226	-2.10033	0.00325	0.0303444	yes
AT1G69840	1:26293600-26295849	Col0	gcn5	52.8447	22.9224	-1.205	-3.79913	5e-05	0.00109041	yes
AT1G69910	1:26330113-26332266	Col0	gcn5	12.5064	7.19706	-0.797187	-2.35962	0.00125	0.0144699	yes
AT1G70170	1:26423873-26425356	Col0	gcn5	2.04625	0.796293	-1.36161	-2.61923	0.0011	0.0131606	yes
AT1G70210	1:26439863-26442829	Col0	gcn5	6.64866	2.85064	-1.22178	-3.34754	5e-05	0.00109041	yes
AT1G70370	1:26512680-26515188	Col0	gcn5	32.8772	20.4557	-0.684586	-2.31274	0.0035	0.0319972	yes
AT1G70410	1:26533925-26538333	Col0	gcn5	30.0481	19.0703	-0.655945	-2.1141	0.0045	0.0385596	yes
AT1G70690	1:26652012-26653643	Col0	gcn5	4.01334	1.21287	-1.72638	-3.72731	5e-05	0.00109041	yes
AT1G70940	1:26743053-26746395	Col0	gcn5	52.1783	24.9469	-1.06459	-3.33693	5e-05	0.00109041	yes
AT1G71000	1:26769335-26770111	Col0	gcn5	0.380837	0	#NAME?	#NAME?	5e-05	0.00109041	yes
AT1G71050	1:26803152-26804292	Col0	gcn5	2.95245	1.00748	-1.55116	-3.10904	0.0002	0.00353104	yes
AT1G71990	1:27100283-27102262	Col0	gcn5	5.1548	2.75717	-0.902726	-2.26931	0.00145	0.0163183	yes
AT1G72040	1:27110864-27114342	Col0	gcn5	27.4997	16.0944	-0.772858	-2.18742	0.0017	0.018451	yes
AT1G72160	1:27153580-27155664	Col0	gcn5	44.8128	28.4034	-0.657848	-2.12916	0.00325	0.0303444	yes
AT1G72230	1:27188065-27189244	Col0	gcn5	3.63715	1.27992	-1.50676	-2.94714	0.0001	0.00198164	yes
AT1G72520	1:27308514-27312754	Col0	gcn5	4.35723	1.17852	-1.88643	-4.88864	5e-05	0.00109041	yes
AT1G72790	1:27394746-27396799	Col0	gcn5	12.9044	6.65056	-0.956315	-3.36191	0.0002	0.00353104	yes
AT1G72840	1:27409236-27413851	Col0	gcn5	3.89271	2.31166	-0.751846	-2.1381	0.00335	0.0311399	yes
AT1G72850	1:27413970-27415335	Col0	gcn5	5.31904	2.65074	-1.00477	-2.3691	0.0013	0.01495	yes
AT1G72910	1:27435613-27437144	Col0	gcn5	11.2307	6.4691	-0.795811	-2.19674	0.00275	0.026893	yes
AT1G72940	1:27442237-27443856	Col0	gcn5	25.5468	15.9823	-0.676663	-2.04563	0.0035	0.0319972	yes
AT1G73010	1:27464571-27466256	Col0	gcn5	2.02897	0.435692	-2.21937	-3.5079	5e-05	0.00109041	yes
AT1G73160	1:27506533-27507994	Col0	gcn5	1.142	0.407238	-1.48762	-2.407	0.0033	0.030743	yes
AT1G73270	1:27549020-27552517	Col0	gcn5	0.904413	0.395953	-1.19165	-2.32441	0.00345	0.0317469	yes
AT1G73300	1:27559672-27562048	Col0	gcn5	2.18132	0.662478	-1.71925	-3.50522	0.0001	0.00198164	yes
AT1G73330	1:27568717-27569717	Col0	gcn5	470.324	107.44	-2.13013	-6.6017	5e-05	0.00109041	yes
AT1G73530	1:27643632-27645394	Col0	gcn5	11.6439	7.01086	-0.731911	-2.07109	0.0036	0.0327124	yes
AT1G73550	1:27647755-27648536	Col0	gcn5	2.45782	0.286721	-3.09966	-3.22045	0.0016	0.0176478	yes
AT1G73590	1:27659672-27663178	Col0	gcn5	4.94259	3.0592	-0.692112	-1.92214	0.0055	0.044467	yes
AT1G73620	1:27681407-27683130	Col0	gcn5	5.22579	2.59594	-1.00939	-2.42998	0.0007	0.00940108	yes
AT1G73870	1:27779165-27780676	Col0	gcn5	20.7268	2.08006	-3.31681	-10.8737	5e-05	0.00109041	yes
AT1G73890	1:27787902-27788658	Col0	gcn5	6.99449	3.19689	-1.12955	-2.34308	0.00255	0.0254094	yes
AT1G74310	1:27935297-27940190	Col0	gcn5	8.5335	3.72401	-1.19628	-3.1232	0.0026	0.0257613	yes
AT1G74770	1:28089570-28094834	Col0	gcn5	1.79384	0.64364	-1.47873	-3.47093	5e-05	0.00109041	yes
AT1G74880	1:28129857-28131077	Col0	gcn5	46.4388	27.1619	-0.773747	-2.36333	0.0011	0.0131606	yes
AT1G75100	1:28190815-28193800	Col0	gcn5	25.3273	15.0846	-0.747621	-2.34959	0.00085	0.0109275	yes
AT1G75130	1:28199969-28201950	Col0	gcn5	10.9257	6.96736	-0.649048	-2.00299	0.0064	0.0497738	yes
AT1G75250	1:28244316-28245501	Col0	gcn5	1.72019	0.264483	-2.70132	-2.88699	0.0007	0.00940108	yes
AT1G75360	1:28274587-28275990	Col0	gcn5	1.53876	0.537448	-1.51757	-2.80519	0.00085	0.0109275	yes
AT1G75490	1:28335501-28336706	Col0	gcn5	23.0694	12.229	-0.915673	-2.71115	0.00015	0.00276665	yes
AT1G75590	1:28382895-28383768	Col0	gcn5	4.63996	0.960826	-2.27176	-4.23695	5e-05	0.00109041	yes
AT1G75710	1:28428705-28431249	Col0	gcn5	6.4968	3.46419	-0.90721	-2.53631	0.00015	0.00276665	yes
AT1G75750	1:28441525-28442429	Col0	gcn5	705.704	308.827	-1.19227	-3.56539	5e-05	0.00109041	yes
AT1G75800	1:28458781-28460854	Col0	gcn5	69.3965	39.7027	-0.805626	-2.55184	0.00035	0.00549683	yes
AT1G75820	1:28463461-28466971	Col0	gcn5	31.6252	15.9964	-0.98333	-2.95206	5e-05	0.00109041	yes
AT1G76020	1:28532096-28533567	Col0	gcn5	7.80903	4.37205	-0.836832	-2.16347	0.004	0.0353549	yes
AT1G76070	1:28546381-28547611	Col0	gcn5	10.2439	5.33289	-0.94177	-2.51727	0.00105	0.0127435	yes
AT1G76090	1:28550408-28551781	Col0	gcn5	67.829	34.5793	-0.971991	-3.35329	5e-05	0.00109041	yes
AT1G76410	1:28668847-28669646	Col0	gcn5	86.7775	39.1005	-1.15013	-3.55706	5e-05	0.00109041	yes
AT1G76490	1:28695759-28698793	Col0	gcn5	265.419	166.757	-0.670525	-1.96755	0.0053	0.0431985	yes
AT1G76570	1:28729131-28730825	Col0	gcn5	10.6175	6.30449	-0.751993	-2.07376	0.0045	0.0385596	yes
AT1G76650	1:28766749-28768138	Col0	gcn5	22.868	10.856	-1.07484	-3.26029	5e-05	0.00109041	yes
AT1G76720	1:28794143-28800369	Col0	gcn5	3.22203	1.4838	-1.11867	-3.3598	5e-05	0.00109041	yes
AT1G76800	1:28829307-28830277	Col0	gcn5	5.07606	2.42243	-1.06726	-2.38731	0.0021	0.021846	yes
AT1G77060	1:28951684-28953509	Col0	gcn5	36.958	21.2503	-0.798403	-2.48023	0.00055	0.00777873	yes
AT1G77270	1:29027777-29031285	Col0	gcn5	4.10511	1.9252	-1.09242	-2.97348	0.00015	0.00276665	yes
AT1G77530	1:29136036-29137555	Col0	gcn5	1.35398	0.319615	-2.08281	-3.1345	0.00025	0.00422251	yes
AT1G77640	1:29178736-29179675	Col0	gcn5	19.3011	7.48216	-1.36715	-3.49275	5e-05	0.00109041	yes
AT1G77690	1:29200940-29203340	Col0	gcn5	8.44174	5.21435	-0.695053	-1.97655	0.00635	0.0494764	yes
AT1G77990	1:29317898-29323352	Col0	gcn5	2.54729	1.40268	-0.860773	-2.29057	0.00235	0.0238456	yes
AT1G78020	1:29338692-29339755	Col0	gcn5	46.2268	14.8781	-1.63554	-4.88288	5e-05	0.00109041	yes
AT1G78070	1:29355021-29358993	Col0	gcn5	6.16861	1.79526	-1.78076	-4.66221	5e-05	0.00109041	yes
AT1G78110	1:29391826-29393334	Col0	gcn5	13.1007	6.41208	-1.03077	-3.45666	5e-05	0.00109041	yes
AT1G78270	1:29450562-29452417	Col0	gcn5	22.769	14.6442	-0.636743	-2.04892	0.00505	0.0419571	yes
AT1G78700	1:29599348-29604557	Col0	gcn5	17.6016	10.3781	-0.762174	-2.30697	0.00115	0.0135889	yes
AT1G78820	1:29634123-29635813	Col0	gcn5	30.4241	9.1434	-1.73441	-5.50549	5e-05	0.00109041	yes
AT1G78940	1:29680821-29684161	Col0	gcn5	0.462308	0.0670076	-2.78646	-3.62547	0.0001	0.00198164	yes
AT1G79220	1:29798934-29800525	Col0	gcn5	5.14434	1.47982	-1.79756	-4.10398	5e-05	0.00109041	yes
AT1G79310	1:29833920-29835545	Col0	gcn5	2.93488	1.60104	-0.874291	-2.18516	0.00535	0.0434713	yes
AT1G79360	1:29854037-29855821	Col0	gcn5	11.5424	7.00983	-0.719488	-2.03855	0.00445	0.0382402	yes
AT1G79700	1:29985175-29993724	Col0	gcn5	34.603	18.1351	-0.932112	-2.34122	0.0015	0.0167556	yes
AT1G79760	1:30012047-30013495	Col0	gcn5	2.03605	0.34026	-2.58107	-4.45644	5e-05	0.00109041	yes
AT1G79880	1:30046027-30048378	Col0	gcn5	5.02331	3.00905	-0.739328	-1.96382	0.0064	0.0497738	yes
AT1G79910	1:30054883-30057170	Col0	gcn5	1.80865	0.714826	-1.33925	-2.89463	0.00025	0.00422251	yes
AT1G80060	1:30116208-30117588	Col0	gcn5	2.10396	0.857141	-1.29551	-2.39634	0.00125	0.0144699	yes
AT1G80170	1:30153407-30155713	Col0	gcn5	2.786	1.47794	-0.91461	-2.09218	0.00395	0.0350454	yes
AT1G80180	1:30156825-30157584	Col0	gcn5	194.911	124.318	-0.64878	-2.87002	0.00375	0.0337548	yes
AT1G80370	1:30213704-30216861	Col0	gcn5	2.89458	1.51124	-0.937624	-2.3262	0.0017	0.018451	yes
AT1G80420	1:30235163-30238535	Col0	gcn5	15.5926	7.42356	-1.07068	-3.23979	5e-05	0.00109041	yes
AT1G80840	1:30383690-30387522	Col0	gcn5	33.2483	9.50071	-1.80717	-4.6329	5e-05	0.00109041	yes
AT2G02690	2:749918-751900	Col0	gcn5	0.567093	0.182434	-1.63621	-2.22088	0.00515	0.0424693	yes
AT2G03505	2:1064235-1065372	Col0	gcn5	3.32265	0.997319	-1.73621	-3.16221	5e-05	0.00109041	yes
AT2G03530	2:1071593-1073566	Col0	gcn5	7.48071	4.41334	-0.761304	-2.06718	0.0051	0.0422059	yes
AT2G03550	2:1077035-1078083	Col0	gcn5	25.8508	13.1239	-0.978008	-3.17861	5e-05	0.00109041	yes
AT2G03710	2:1129267-1131838	Col0	gcn5	3.60862	1.82556	-0.983109	-2.26413	0.00105	0.0127435	yes
AT2G04080	2:1357188-1359253	Col0	gcn5	3.5057	1.59534	-1.13584	-2.61369	0.0002	0.00353104	yes
AT2G04795	2:1682952-1683475	Col0	gcn5	42.8096	25.6886	-0.736806	-2.6622	0.0039	0.0347336	yes
AT2G05510	2:2015705-2016749	Col0	gcn5	66.5637	31.283	-1.08936	-4.52955	5e-05	0.00109041	yes
AT2G05540	2:2033155-2034217	Col0	gcn5	228.806	36.7069	-2.64	-8.78967	5e-05	0.00109041	yes
AT2G05632	2:2087144-2088130	Col0	gcn5	7.36381	2.46761	-1.57734	-3.50331	5e-05	0.00109041	yes
AT2G05830	2:2229601-2232106	Col0	gcn5	17.9759	10.4278	-0.785623	-2.4263	0.0006	0.00828	yes
AT2G05990	2:2322221-2325146	Col0	gcn5	42.9948	26.769	-0.683599	-2.1883	0.00235	0.0238456	yes
AT2G06255	2:2457572-2459811	Col0	gcn5	2.3403	0.814955	-1.5219	-3.26852	0.0003	0.00486777	yes
AT2G08986	2:3618057-3626460	Col0	gcn5	0.369073	0.149389	-1.30483	-2.20961	0.0036	0.0327124	yes
AT2G11910	2:4805683-4807319	Col0	gcn5	56.9854	33.0218	-0.787176	-2.50248	0.0008	0.0104442	yes
AT2G12170	2:4890079-4891424	Col0	gcn5	2.38367	0.487262	-2.29042	-3.75999	5e-05	0.00109041	yes
AT2G13840	2:5788551-5791126	Col0	gcn5	4.87192	2.53748	-0.941092	-2.46671	0.0008	0.0104442	yes
AT2G14100	2:5934555-5936371	Col0	gcn5	3.20787	1.64561	-0.962996	-2.37364	0.0021	0.021846	yes
AT2G14510	2:6171132-6175052	Col0	gcn5	0.740682	0.121105	-2.6126	-4.07265	5e-05	0.00109041	yes
AT2G14530	2:6187420-6190380	Col0	gcn5	5.9264	3.40354	-0.800123	-2.21583	0.0026	0.0257613	yes
AT2G14580	2:6225534-6226224	Col0	gcn5	4.29882	0.629324	-2.77207	-4.6053	5e-05	0.00109041	yes
AT2G14920	2:6418198-6419236	Col0	gcn5	0.271619	0	#NAME?	#NAME?	5e-05	0.00109041	yes
AT2G15020	2:6491433-6493352	Col0	gcn5	3.18972	1.22385	-1.382	-3.30803	5e-05	0.00109041	yes
AT2G15320	2:6666315-6667704	Col0	gcn5	11.6777	5.88847	-0.987787	-2.76684	0.0002	0.00353104	yes
AT2G15370	2:6698099-6699783	Col0	gcn5	0.966268	0.272476	-1.8263	-2.64042	0.0008	0.0104442	yes
AT2G15580	2:6797559-6798939	Col0	gcn5	31.8084	14.1682	-1.16675	-3.50625	5e-05	0.00109041	yes
AT2G15820	2:6888539-6891360	Col0	gcn5	5.99851	3.67645	-0.706294	-2.09921	0.00515	0.0424693	yes
AT2G15960	2:6947308-6947688	Col0	gcn5	1332.51	314.616	-2.08248	-7.12311	5e-05	0.00109041	yes
AT2G16380	2:7085783-7089157	Col0	gcn5	4.92702	1.46955	-1.74534	-4.50025	5e-05	0.00109041	yes
AT2G16595	2:7198126-7200297	Col0	gcn5	3.05306	0.830784	-1.87771	-4.0879	5e-05	0.00109041	yes
AT2G16980	2:7376348-7381103	Col0	gcn5	1.37968	0.340235	-2.01974	-4.25483	5e-05	0.00109041	yes
AT2G17260	2:7504755-7508394	Col0	gcn5	1.10159	0.447591	-1.29933	-2.62377	0.0004	0.00609558	yes
AT2G17650	2:7671015-7673036	Col0	gcn5	4.31289	0.855321	-2.33412	-5.05082	5e-05	0.00109041	yes
AT2G17660	2:7673281-7673712	Col0	gcn5	5.36495	0.933081	-2.52349	-4.32622	0.00025	0.00422251	yes
AT2G17880	2:7766961-7767931	Col0	gcn5	146.663	66.4896	-1.1413	-3.5811	5e-05	0.00109041	yes
AT2G18050	2:7845922-7846884	Col0	gcn5	13.6355	5.18501	-1.39495	-3.51773	5e-05	0.00109041	yes
AT2G18210	2:7924957-7925875	Col0	gcn5	5.69278	1.92454	-1.56462	-3.09016	0.00015	0.00276665	yes
AT2G18260	2:7942152-7943388	Col0	gcn5	3.62226	0.732858	-2.30528	-4.43733	5e-05	0.00109041	yes
AT2G18300	2:7952441-7954739	Col0	gcn5	32.007	20.9234	-0.613271	-1.90671	0.0064	0.0497738	yes
AT2G18560	2:8059287-8061056	Col0	gcn5	7.36636	3.37474	-1.12618	-3.2286	0.00015	0.00276665	yes
AT2G18570	2:8063319-8065008	Col0	gcn5	6.22128	2.9937	-1.05528	-3.10585	0.00015	0.00276665	yes
AT2G18630	2:8080502-8082698	Col0	gcn5	13.8858	8.15368	-0.768084	-2.28437	0.0014	0.0159087	yes
AT2G18800	2:8144911-8146265	Col0	gcn5	1.34906	0.155833	-3.11388	-3.73646	0.00025	0.00422251	yes
AT2G18850	2:8160702-8163750	Col0	gcn5	4.44807	1.70202	-1.38593	-3.57466	5e-05	0.00109041	yes
AT2G19660	2:8496719-8498708	Col0	gcn5	2.46539	1.20131	-1.0372	-2.30856	0.00185	0.019753	yes
AT2G19810	2:8550312-8551858	Col0	gcn5	37.6398	17.333	-1.11874	-3.71205	5e-05	0.00109041	yes
AT2G20490	2:8831715-8832916	Col0	gcn5	39.2378	24.1517	-0.700121	-2.3725	0.0029	0.0278551	yes
AT2G20570	2:8855357-8857756	Col0	gcn5	19.9561	12.1944	-0.710611	-2.15527	0.00245	0.0246111	yes
AT2G20750	2:8941118-8942689	Col0	gcn5	0.912232	0.233439	-1.96635	-2.90783	0.00095	0.011844	yes
AT2G21050	2:9034089-9036636	Col0	gcn5	10.6492	5.55421	-0.939085	-2.72442	0.0004	0.00609558	yes
AT2G21070	2:9040851-9043626	Col0	gcn5	4.70982	2.31892	-1.02222	-2.68105	0.00015	0.00276665	yes
AT2G21080	2:9043698-9045389	Col0	gcn5	9.59225	4.9164	-0.964266	-2.62284	0.00055	0.00777873	yes
AT2G21140	2:9060624-9062091	Col0	gcn5	31.962	20.2236	-0.660314	-2.04283	0.00405	0.0355876	yes
AT2G21180	2:9074659-9075380	Col0	gcn5	16.162	9.16801	-0.817924	-2.08889	0.00345	0.0317469	yes
AT2G21185	2:9076436-9077048	Col0	gcn5	43.2199	21.8645	-0.983102	-2.69213	0.00025	0.00422251	yes
AT2G21500	2:9207548-9210231	Col0	gcn5	15.6721	9.70207	-0.691834	-2.10826	0.0037	0.0334191	yes
AT2G21820	2:9302884-9303247	Col0	gcn5	5.45777	1.65196	-1.72414	-3.39804	0.00135	0.015449	yes
AT2G22500	2:9563223-9564751	Col0	gcn5	40.3733	20.9531	-0.946237	-2.96519	5e-05	0.00109041	yes
AT2G22650	2:9624585-9626969	Col0	gcn5	4.06287	1.47861	-1.45826	-3.4769	5e-05	0.00109041	yes
AT2G22680	2:9645312-9647613	Col0	gcn5	6.38972	3.74826	-0.769531	-2.36778	0.00285	0.0275382	yes
AT2G22800	2:9704705-9706150	Col0	gcn5	3.7123	1.57202	-1.2397	-2.75078	0.0005	0.00724191	yes
AT2G22860	2:9737606-9738298	Col0	gcn5	45.696	19.7995	-1.2066	-3.31694	5e-05	0.00109041	yes
AT2G22890	2:9742392-9743347	Col0	gcn5	9.84434	2.27353	-2.11436	-4.51239	5e-05	0.00109041	yes
AT2G22920	2:9753630-9757600	Col0	gcn5	0.582003	0.229394	-1.3432	-2.31717	0.00435	0.0376267	yes
AT2G22970	2:9774852-9778528	Col0	gcn5	3.65843	1.66774	-1.13333	-2.98958	0.0001	0.00198164	yes
AT2G22980	2:9778876-9783251	Col0	gcn5	22.8494	4.1151	-2.47315	-8.33761	5e-05	0.00109041	yes
AT2G23050	2:9810656-9812660	Col0	gcn5	2.22428	0.90874	-1.2914	-2.65029	0.0008	0.0104442	yes
AT2G23110	2:9840455-9841366	Col0	gcn5	1.18398	0.225294	-2.39376	-2.66796	0.0033	0.030743	yes
AT2G23320	2:9924932-9926372	Col0	gcn5	83.3297	50.8996	-0.711178	-2.2248	0.00125	0.0144699	yes
AT2G23610	2:10044178-10046532	Col0	gcn5	10.8164	6.49215	-0.736449	-2.14798	0.00305	0.0288612	yes
AT2G23620	2:10047378-10049291	Col0	gcn5	2.82251	0.836337	-1.75482	-3.54632	5e-05	0.00109041	yes
AT2G23630	2:10052565-10055317	Col0	gcn5	1.29264	0.300804	-2.10343	-3.69372	5e-05	0.00109041	yes
AT2G23760	2:10107708-10113213	Col0	gcn5	11.6716	5.93764	-0.975047	-3.14042	5e-05	0.00109041	yes
AT2G24130	2:10258147-10261220	Col0	gcn5	0.309504	0.0796653	-1.95793	-2.45669	0.0035	0.0319972	yes
AT2G24280	2:10333283-10337128	Col0	gcn5	37.918	14.3498	-1.40185	-4.31352	5e-05	0.00109041	yes
AT2G24600	2:10452115-10454524	Col0	gcn5	16.7474	6.90835	-1.27752	-3.82439	5e-05	0.00109041	yes
AT2G25200	2:10736482-10737654	Col0	gcn5	21.9739	13.0197	-0.755092	-2.27047	0.0017	0.018451	yes
AT2G25460	2:10832753-10835483	Col0	gcn5	10.9779	4.46818	-1.29684	-4.01827	5e-05	0.00109041	yes
AT2G25480	2:10842862-10845698	Col0	gcn5	7.21541	1.8146	-1.99143	-5.3304	5e-05	0.00109041	yes
AT2G25735	2:10975059-10975759	Col0	gcn5	29.0057	15.2444	-0.928056	-2.57158	0.0005	0.00724191	yes
AT2G25780	2:10995140-10996024	Col0	gcn5	2.01415	0.492738	-2.03128	-2.87676	0.0011	0.0131606	yes
AT2G25980	2:11077487-11079918	Col0	gcn5	19.9067	11.9087	-0.741237	-2.26032	0.00135	0.015449	yes
AT2G26070	2:11105671-11107188	Col0	gcn5	16.5967	10.1198	-0.713716	-2.0898	0.0045	0.0385596	yes
AT2G26150	2:11135681-11137396	Col0	gcn5	1.84755	0.442985	-2.06028	-3.89952	5e-05	0.00109041	yes
AT2G26530	2:11282774-11284229	Col0	gcn5	35.3966	12.5675	-1.49392	-5.03548	5e-05	0.00109041	yes
AT2G26740	2:11392964-11394279	Col0	gcn5	139.789	87.3503	-0.678362	-2.19391	0.00325	0.0303444	yes
AT2G26750	2:11395895-11397092	Col0	gcn5	8.74649	4.50171	-0.958231	-2.49786	0.0006	0.00828	yes
AT2G27080	2:11563932-11571856	Col0	gcn5	40.1051	21.2375	-0.917169	-2.3437	0.0026	0.0257613	yes
AT2G27830	2:11860217-11861475	Col0	gcn5	68.1902	38.304	-0.83207	-2.62718	0.00025	0.00422251	yes
AT2G28100	2:11974662-11977913	Col0	gcn5	11.1509	1.15586	-3.27013	-7.50275	5e-05	0.00109041	yes
AT2G28400	2:12148303-12149052	Col0	gcn5	31.889	17.0216	-0.905693	-2.80771	0.0004	0.00609558	yes
AT2G28470	2:12166572-12173679	Col0	gcn5	9.88364	5.15785	-0.938272	-2.7548	5e-05	0.00109041	yes
AT2G28650	2:12289151-12291045	Col0	gcn5	1.30563	0.577426	-1.17704	-2.13792	0.0041	0.0359369	yes
AT2G28780	2:12340033-12343421	Col0	gcn5	8.70234	3.61998	-1.26542	-3.75945	5e-05	0.00109041	yes
AT2G28880	2:12398744-12403528	Col0	gcn5	3.07989	1.41504	-1.12204	-2.92823	5e-05	0.00109041	yes
AT2G29120	2:12511291-12515895	Col0	gcn5	2.59192	1.05651	-1.29472	-3.26456	5e-05	0.00109041	yes
AT2G29130	2:12524888-12527747	Col0	gcn5	0.433649	0.111093	-1.96475	-2.59873	0.0034	0.0314519	yes
AT2G29500	2:12633090-12633805	Col0	gcn5	33.8356	10.4183	-1.69942	-6.29217	5e-05	0.00109041	yes
AT2G29670	2:12681957-12685087	Col0	gcn5	70.684	29.6566	-1.25303	-3.86056	5e-05	0.00109041	yes
AT2G29940	2:12760138-12766623	Col0	gcn5	1.35791	0.402155	-1.75556	-4.03291	5e-05	0.00109041	yes
AT2G30010	2:12805723-12809386	Col0	gcn5	12.7363	7.05479	-0.852272	-2.67593	0.00025	0.00422251	yes
AT2G30020	2:12814409-12816088	Col0	gcn5	14.7004	9.06222	-0.697915	-2.05535	0.00485	0.0407947	yes
AT2G30360	2:12936978-12938834	Col0	gcn5	23.6256	11.548	-1.03271	-3.37287	5e-05	0.00109041	yes
AT2G30520	2:13002741-13005600	Col0	gcn5	184.275	111.927	-0.719297	-2.10481	0.00215	0.0222234	yes
AT2G30550	2:13014847-13017153	Col0	gcn5	6.30079	3.89502	-0.693903	-2.09252	0.0055	0.044467	yes
AT2G30930	2:13162368-13163398	Col0	gcn5	85.7645	42.8287	-1.0018	-3.08088	5e-05	0.00109041	yes
AT2G31070	2:13220477-13222609	Col0	gcn5	12.5714	7.35107	-0.774115	-2.31877	0.0012	0.0140612	yes
AT2G31083	2:13252218-13252765	Col0	gcn5	9.94462	0.427185	-4.54099	-4.88104	0.00025	0.00422251	yes
AT2G31085	2:13254177-13254706	Col0	gcn5	9.03786	3.64228	-1.31114	-2.49908	0.00065	0.00884816	yes
AT2G31110	2:13258328-13262099	Col0	gcn5	6.66329	2.04555	-1.70374	-4.77904	5e-05	0.00109041	yes
AT2G31730	2:13487567-13489679	Col0	gcn5	4.60921	1.89761	-1.28034	-3.13512	0.0001	0.00198164	yes
AT2G31810	2:13524220-13528557	Col0	gcn5	65.9148	35.3014	-0.900876	-2.86477	5e-05	0.00109041	yes
AT2G32010	2:13624791-13629146	Col0	gcn5	2.5891	1.35066	-0.938789	-2.40036	0.00095	0.011844	yes
AT2G32120	2:13651509-13653921	Col0	gcn5	3.48332	1.1526	-1.59557	-3.85347	5e-05	0.00109041	yes
AT2G32160	2:13662212-13666269	Col0	gcn5	0.890013	0.325102	-1.45293	-2.71414	0.00035	0.00549683	yes
AT2G32487	2:13791886-13793177	Col0	gcn5	2.01712	0.814089	-1.30904	-2.24538	0.004	0.0353549	yes
AT2G32710	2:13873435-13875831	Col0	gcn5	22.8292	13.522	-0.755577	-2.32315	0.00095	0.011844	yes
AT2G32870	2:13944610-13946790	Col0	gcn5	36.0095	18.0355	-0.997535	-3.10643	5e-05	0.00109041	yes
AT2G32880	2:13948749-13950556	Col0	gcn5	40.512	10.6489	-1.92765	-5.79448	5e-05	0.00109041	yes
AT2G33380	2:14144830-14146471	Col0	gcn5	3.23105	0.88019	-1.87612	-3.65571	5e-05	0.00109041	yes
AT2G33580	2:14219622-14221861	Col0	gcn5	5.72626	2.26877	-1.33568	-3.62245	5e-05	0.00109041	yes
AT2G33600	2:14226765-14228711	Col0	gcn5	8.05747	3.44304	-1.22664	-3.24538	5e-05	0.00109041	yes
AT2G33790	2:14293560-14295271	Col0	gcn5	8.40324	0.189558	-5.47023	-8.03205	5e-05	0.00109041	yes
AT2G33810	2:14305000-14306072	Col0	gcn5	14.952	2.80996	-2.41172	-6.51472	5e-05	0.00109041	yes
AT2G33820	2:14306292-14308293	Col0	gcn5	4.93744	2.24626	-1.13624	-2.78547	0.00025	0.00422251	yes
AT2G33830	2:14309483-14310351	Col0	gcn5	494.652	296.073	-0.74046	-2.24546	0.00195	0.020622	yes
AT2G33990	2:14360275-14362241	Col0	gcn5	8.81696	5.29893	-0.734579	-2.03279	0.0038	0.0341028	yes
AT2G34020	2:14371184-14373855	Col0	gcn5	5.86557	2.7653	-1.08483	-2.92403	5e-05	0.00109041	yes
AT2G34355	2:14496327-14498389	Col0	gcn5	4.22253	1.26572	-1.73814	-3.8457	5e-05	0.00109041	yes
AT2G34590	2:14568810-14570969	Col0	gcn5	92.9014	57.9866	-0.67998	-2.11775	0.00275	0.026893	yes
AT2G34600	2:14573079-14573856	Col0	gcn5	13.6694	5.05044	-1.43647	-2.82047	0.0003	0.00486777	yes
AT2G34810	2:14685255-14687062	Col0	gcn5	4.5711	1.9466	-1.23159	-3.04929	0.00015	0.00276665	yes
AT2G34960	2:14744036-14745961	Col0	gcn5	1.28959	0.584225	-1.14231	-2.16007	0.00465	0.0394117	yes
AT2G35075	2:14786681-14789023	Col0	gcn5	0.830495	0.254649	-1.70546	-2.68602	0.00145	0.0163183	yes
AT2G35130	2:14807448-14810229	Col0	gcn5	5.44461	2.28716	-1.25127	-3.34584	5e-05	0.00109041	yes
AT2G35290	2:14861411-14862029	Col0	gcn5	14.3061	8.15561	-0.810767	-2.19344	0.0063	0.0491414	yes
AT2G35640	2:14982834-14984182	Col0	gcn5	1.17863	0.440891	-1.41862	-2.71472	0.0022	0.0226512	yes
AT2G35710	2:15010795-15014284	Col0	gcn5	6.11757	3.63328	-0.751685	-2.11995	0.0028	0.0272679	yes
AT2G35930	2:15082854-15084473	Col0	gcn5	25.4909	16.2419	-0.650261	-2.40783	0.0063	0.0491414	yes
AT2G35960	2:15106939-15107993	Col0	gcn5	10.202	3.79191	-1.42786	-3.83108	5e-05	0.00109041	yes
AT2G36050	2:15135571-15136749	Col0	gcn5	16.0489	7.16451	-1.16354	-3.32007	5e-05	0.00109041	yes
AT2G36250	2:15197368-15200603	Col0	gcn5	26.0067	15.9873	-0.701961	-2.19691	0.0023	0.0234968	yes
AT2G36420	2:15286497-15288990	Col0	gcn5	8.47937	3.46479	-1.29119	-3.97758	5e-05	0.00109041	yes
AT2G36830	2:15445424-15446574	Col0	gcn5	354.371	163.689	-1.1143	-3.41985	5e-05	0.00109041	yes
AT2G36950	2:15515132-15516931	Col0	gcn5	36.4043	21.2758	-0.774897	-3.25148	0.0006	0.00828	yes
AT2G37170	2:15613401-15614857	Col0	gcn5	222.974	138.775	-0.684123	-2.10734	0.00375	0.0337548	yes
AT2G37180	2:15617707-15619155	Col0	gcn5	80.9503	41.4127	-0.966962	-3.01141	5e-05	0.00109041	yes
AT2G37700	2:15810580-15814208	Col0	gcn5	0.46161	0.0905601	-2.34973	-3.02311	0.00015	0.00276665	yes
AT2G37900	2:15864395-15866408	Col0	gcn5	1.04562	0.428406	-1.28731	-2.11404	0.00545	0.0441305	yes
AT2G37930	2:15873116-15874972	Col0	gcn5	3.49232	1.72817	-1.01494	-2.44636	0.00045	0.00667389	yes
AT2G38070	2:15928590-15930794	Col0	gcn5	1.59764	0.782423	-1.02992	-2.43123	0.00205	0.0214531	yes
AT2G38210	2:16007011-16007690	Col0	gcn5	94.0595	43.6245	-1.10844	-3.51293	5e-05	0.00109041	yes
AT2G38230	2:16011455-16012508	Col0	gcn5	323.046	154.992	-1.05955	-3.88638	5e-05	0.00109041	yes
AT2G38240	2:16012534-16014753	Col0	gcn5	6.97285	2.59443	-1.42633	-3.47363	5e-05	0.00109041	yes
AT2G38300	2:16043959-16045992	Col0	gcn5	3.24319	1.44026	-1.17109	-2.8274	0.0002	0.00353104	yes
AT2G38470	2:16108360-16111797	Col0	gcn5	80.0254	29.5779	-1.43594	-4.50028	5e-05	0.00109041	yes
AT2G38680	2:16174010-16176080	Col0	gcn5	3.50828	1.79933	-0.963303	-2.27159	0.00305	0.0288612	yes
AT2G38800	2:16216998-16219159	Col0	gcn5	88.6655	48.3398	-0.875163	-2.91583	0.0001	0.00198164	yes
AT2G39000	2:16286335-16287970	Col0	gcn5	40.6109	22.0221	-0.882914	-2.72674	0.00015	0.00276665	yes
AT2G39180	2:16344150-16346665	Col0	gcn5	7.12538	4.3767	-0.703123	-2.00151	0.00535	0.0434713	yes
AT2G39250	2:16388885-16391073	Col0	gcn5	3.26243	0.89516	-1.86573	-3.90376	5e-05	0.00109041	yes
AT2G39330	2:16419595-16421852	Col0	gcn5	0.703295	0.0577533	-3.60615	-4.0512	0.00145	0.0163183	yes
AT2G39420	2:16460363-16463061	Col0	gcn5	4.17887	1.74207	-1.26231	-3.09346	5e-05	0.00109041	yes
AT2G39560	2:16504845-16506008	Col0	gcn5	3.3029	1.32384	-1.31901	-2.59247	0.00075	0.00994565	yes
AT2G39570	2:16507895-16510198	Col0	gcn5	282.789	179.076	-0.659153	-1.98644	0.006	0.0474878	yes
AT2G39800	2:16596986-16603319	Col0	gcn5	5.94764	2.80605	-1.08378	-2.5097	0.0003	0.00486777	yes
AT2G39850	2:16630472-16634253	Col0	gcn5	10.6311	2.59152	-2.03642	-6.009	5e-05	0.00109041	yes
AT2G39855	2:16637676-16639308	Col0	gcn5	1.54207	0.542266	-1.50779	-2.50223	0.00125	0.0144699	yes
AT2G39870	2:16643380-16645377	Col0	gcn5	45.0693	27.2614	-0.725285	-2.2677	0.0013	0.01495	yes
AT2G40000	2:16700509-16702028	Col0	gcn5	517.032	312.395	-0.726879	-2.45066	0.0031	0.0292161	yes
AT2G40120	2:16754938-16757592	Col0	gcn5	2.04532	1.04626	-0.967092	-2.1471	0.00345	0.0317469	yes
AT2G40270	2:16821933-16824506	Col0	gcn5	24.6826	15.6257	-0.659578	-2.04152	0.00505	0.0419571	yes
AT2G40960	2:17095521-17097454	Col0	gcn5	6.37584	0.615436	-3.37294	-6.81265	5e-05	0.00109041	yes
AT2G41010	2:17113865-17114804	Col0	gcn5	42.4259	25.6716	-0.724773	-2.19685	0.0022	0.0226512	yes
AT2G41100	2:17137828-17139612	Col0	gcn5	598.787	251.347	-1.25236	-3.71146	5e-05	0.00109041	yes
AT2G41190	2:17167278-17170407	Col0	gcn5	3.93771	2.24355	-0.811576	-2.0902	0.0034	0.0314519	yes
AT2G41280	2:17209696-17210423	Col0	gcn5	7.77036	1.40321	-2.46926	-4.5143	5e-05	0.00109041	yes
AT2G41290	2:17210427-17212959	Col0	gcn5	2.83436	1.24764	-1.18382	-2.73649	0.00015	0.00276665	yes
AT2G41440	2:17271171-17274370	Col0	gcn5	2.59186	1.44004	-0.847881	-2.07295	0.0045	0.0385596	yes
AT2G41640	2:17360485-17363788	Col0	gcn5	25.828	11.7788	-1.13274	-3.42258	5e-05	0.00109041	yes
AT2G41800	2:17436528-17438040	Col0	gcn5	12.2917	4.2239	-1.54104	-4.30859	5e-05	0.00109041	yes
AT2G41810	2:17439373-17441350	Col0	gcn5	0.675072	0.161094	-2.06714	-2.54463	0.00215	0.0222234	yes
AT2G41870	2:17470865-17472936	Col0	gcn5	7.03393	4.1706	-0.754078	-2.2072	0.0035	0.0319972	yes
AT2G41905	2:17495679-17496142	Col0	gcn5	6.86691	1.82952	-1.9082	-3.03443	0.00055	0.00777873	yes
AT2G42130	2:17566184-17568144	Col0	gcn5	14.9933	7.65386	-0.970063	-2.83723	0.0001	0.00198164	yes
AT2G42170	2:17577713-17580392	Col0	gcn5	11.1991	7.07962	-0.661646	-1.95059	0.006	0.0474878	yes
AT2G42530	2:17709035-17709945	Col0	gcn5	5.33479	1.32554	-2.00885	-3.66685	5e-05	0.00109041	yes
AT2G42540	2:17711031-17712330	Col0	gcn5	12.9747	3.35152	-1.95282	-4.29628	5e-05	0.00109041	yes
AT2G42580	2:17728714-17731718	Col0	gcn5	45.2449	28.2766	-0.678149	-2.19516	0.00285	0.0275382	yes
AT2G42750	2:17793306-17795680	Col0	gcn5	44.3967	28.0966	-0.660058	-2.06482	0.00285	0.0275382	yes
AT2G42870	2:17836415-17837250	Col0	gcn5	99.1539	63.4873	-0.643202	-2.00784	0.00535	0.0434713	yes
AT2G42900	2:17854556-17855481	Col0	gcn5	22.8679	12.0802	-0.920677	-2.77428	0.0004	0.00609558	yes
AT2G43010	2:17886426-17889050	Col0	gcn5	30.728	20.1942	-0.605615	-1.90351	0.00625	0.0488964	yes
AT2G43050	2:17902483-17904443	Col0	gcn5	1.19959	0.500016	-1.26249	-2.48759	0.00155	0.0172318	yes
AT2G43290	2:17991051-17992047	Col0	gcn5	43.8811	25.1033	-0.805718	-2.50142	0.0006	0.00828	yes
AT2G43445	2:18041484-18043086	Col0	gcn5	3.65919	1.77352	-1.04491	-2.34744	0.0009	0.0113825	yes
AT2G43465	2:18047532-18049763	Col0	gcn5	1.72512	0.511397	-1.75418	-3.28949	0.00015	0.00276665	yes
AT2G43520	2:18068424-18069168	Col0	gcn5	20.9551	11.625	-0.850071	-2.23398	0.0014	0.0159087	yes
AT2G43600	2:18086048-18087018	Col0	gcn5	1.23262	0.29878	-2.04457	-2.4834	0.00465	0.0394117	yes
AT2G43610	2:18087839-18089224	Col0	gcn5	80.0592	32.6955	-1.29197	-4.06591	5e-05	0.00109041	yes
AT2G43920	2:18189007-18191348	Col0	gcn5	8.07125	4.82735	-0.741563	-2.11	0.0046	0.039209	yes
AT2G44500	2:18374291-18376790	Col0	gcn5	45.5574	24.66	-0.885512	-2.62118	0.0002	0.00353104	yes
AT2G44700	2:18431014-18432121	Col0	gcn5	2.12457	0.808773	-1.39336	-2.39615	0.0016	0.0176478	yes
AT2G44840	2:18495340-18496272	Col0	gcn5	6.91237	1.76166	-1.97225	-5.77912	5e-05	0.00109041	yes
AT2G44900	2:18511718-18516408	Col0	gcn5	11.1896	6.61752	-0.757793	-2.33698	0.00155	0.0172318	yes
AT2G44910	2:18517886-18519525	Col0	gcn5	3.96278	0.777444	-2.3497	-4.48457	5e-05	0.00109041	yes
AT2G45470	2:18742539-18744111	Col0	gcn5	85.889	41.5918	-1.04617	-3.33091	5e-05	0.00109041	yes
AT2G45600	2:18789587-18790952	Col0	gcn5	9.24179	4.02207	-1.20023	-3.12064	5e-05	0.00109041	yes
AT2G45820	2:18862952-18864691	Col0	gcn5	89.8412	51.0653	-0.815033	-2.55631	0.0003	0.00486777	yes
AT2G46070	2:18945980-18947823	Col0	gcn5	7.80562	3.96264	-0.978052	-2.61488	0.00035	0.00549683	yes
AT2G46210	2:18977343-18979001	Col0	gcn5	3.38947	0.648885	-2.38503	-4.62396	5e-05	0.00109041	yes
AT2G46250	2:18991170-18993327	Col0	gcn5	10.8788	4.90127	-1.15029	-3.68168	5e-05	0.00109041	yes
AT2G46270	2:19000190-19003403	Col0	gcn5	6.93798	2.84678	-1.28518	-3.57072	5e-05	0.00109041	yes
AT2G46330	2:19018507-19019255	Col0	gcn5	300.109	178.054	-0.75317	-2.38126	0.00095	0.011844	yes
AT2G46400	2:19043413-19044826	Col0	gcn5	8.36816	2.68831	-1.63821	-3.97639	5e-05	0.00109041	yes
AT2G46510	2:19090952-19093315	Col0	gcn5	15.2444	6.41763	-1.24817	-3.96896	5e-05	0.00109041	yes
AT2G46530	2:19104664-19108331	Col0	gcn5	2.45587	0.652845	-1.91142	-4.22841	5e-05	0.00109041	yes
AT2G46710	2:19191934-19194849	Col0	gcn5	13.3215	6.27122	-1.08694	-3.2663	5e-05	0.00109041	yes
AT2G46740	2:19205156-19207455	Col0	gcn5	6.07174	3.05634	-0.990303	-2.5987	0.0002	0.00353104	yes
AT2G47060	2:19332903-19335031	Col0	gcn5	17.5305	6.43691	-1.44543	-4.16632	5e-05	0.00109041	yes
AT2G47140	2:19350739-19352088	Col0	gcn5	3.09642	1.45847	-1.08615	-2.2622	0.00245	0.0246111	yes
AT2G47220	2:19383742-19386954	Col0	gcn5	3.29939	1.82102	-0.857455	-2.25454	0.0018	0.0193468	yes
AT2G47370	2:19438950-19440345	Col0	gcn5	4.49732	0.677542	-2.73068	-4.96259	5e-05	0.00109041	yes
AT2G47440	2:19469718-19471886	Col0	gcn5	55.1793	34.4382	-0.680115	-2.19112	0.0035	0.0319972	yes
AT2G47880	2:19605039-19605671	Col0	gcn5	7.63588	3.14436	-1.28003	-2.55813	0.0006	0.00828	yes
AT2G47930	2:19616974-19617681	Col0	gcn5	59.3509	32.8345	-0.854058	-2.54657	0.00055	0.00777873	yes
AT3G01260	3:80175-82005	Col0	gcn5	4.13067	1.79679	-1.20095	-2.77546	0.0001	0.00198164	yes
AT3G01490	3:190871-193537	Col0	gcn5	27.6499	12.8743	-1.10278	-3.48972	5e-05	0.00109041	yes
AT3G01500	3:194723-198019	Col0	gcn5	446.84	234.743	-0.928679	-2.80165	0.0003	0.00486777	yes
AT3G01550	3:216806-219054	Col0	gcn5	3.55864	0.666472	-2.41671	-4.84238	5e-05	0.00109041	yes
AT3G01690	3:256536-258547	Col0	gcn5	58.2795	32.3694	-0.84836	-2.83397	0.00015	0.00276665	yes
AT3G01750	3:270228-272976	Col0	gcn5	2.35549	1.10618	-1.09044	-2.65926	0.00035	0.00549683	yes
AT3G01830	3:296053-299263	Col0	gcn5	0.519033	0.144845	-1.84132	-2.56517	0.0014	0.0159087	yes
AT3G01900	3:312358-313849	Col0	gcn5	0.410419	0.0651301	-2.6557	-3.07225	0.00435	0.0376267	yes
AT3G02380	3:487235-488693	Col0	gcn5	29.5009	18.1544	-0.700439	-2.24055	0.00285	0.0275382	yes
AT3G02850	3:618408-623558	Col0	gcn5	2.19894	0.715886	-1.61901	-3.35919	5e-05	0.00109041	yes
AT3G02875	3:631912-634074	Col0	gcn5	7.45801	3.62406	-1.04119	-2.85477	0.00015	0.00276665	yes
AT3G03020	3:680943-681999	Col0	gcn5	42.0733	24.219	-0.796763	-2.51155	0.00105	0.0127435	yes
AT3G03450	3:819336-821406	Col0	gcn5	0.859337	0.367568	-1.22521	-2.27082	0.0029	0.0278551	yes
AT3G03480	3:828295-829896	Col0	gcn5	1.1946	0.0827837	-3.85104	-4.28437	0.0006	0.00828	yes
AT3G03680	3:907499-910807	Col0	gcn5	5.00835	2.65447	-0.915912	-3.12925	0.0003	0.00486777	yes
AT3G04210	3:1105962-1108069	Col0	gcn5	10.2514	3.56181	-1.52514	-4.20913	5e-05	0.00109041	yes
AT3G04320	3:1143790-1144661	Col0	gcn5	9.86831	2.87554	-1.77897	-3.93903	5e-05	0.00109041	yes
AT3G04330	3:1145756-1146365	Col0	gcn5	3.03525	0.179116	-4.08285	-3.76828	0.00295	0.0281938	yes
AT3G04630	3:1258544-1260871	Col0	gcn5	11.69	7.43642	-0.652592	-1.92572	0.0063	0.0491414	yes
AT3G05580	3:1617846-1620120	Col0	gcn5	7.4606	4.62422	-0.690082	-1.94658	0.0058	0.0462177	yes
AT3G05890	3:1757630-1758492	Col0	gcn5	21.8795	10.4559	-1.06526	-3.225	0.00065	0.00884816	yes
AT3G05950	3:1781066-1782007	Col0	gcn5	3.12868	0.552449	-2.50164	-3.70166	5e-05	0.00109041	yes
AT3G06080	3:1834706-1837984	Col0	gcn5	55.4276	31.6947	-0.806361	-2.51903	0.00045	0.00667389	yes
AT3G06130	3:1852883-1855063	Col0	gcn5	15.0999	7.70106	-0.971413	-3.30814	5e-05	0.00109041	yes
AT3G06370	3:1930395-1934073	Col0	gcn5	1.64158	0.865703	-0.923139	-2.21854	0.00615	0.0482936	yes
AT3G06430	3:1956408-1958299	Col0	gcn5	23.9478	15.0015	-0.674785	-2.15825	0.0047	0.0397554	yes
AT3G06460	3:1982658-1983714	Col0	gcn5	3.20935	1.28607	-1.31932	-2.47198	0.001	0.0122998	yes
AT3G06730	3:2124216-2126142	Col0	gcn5	13.4127	7.56959	-0.825311	-2.38619	0.0013	0.01495	yes
AT3G06830	3:2153863-2156148	Col0	gcn5	1.7944	0.691647	-1.37539	-2.92505	5e-05	0.00109041	yes
AT3G07340	3:2340898-2343470	Col0	gcn5	3.9861	1.65167	-1.27105	-3.06322	5e-05	0.00109041	yes
AT3G07940	3:2529203-2531533	Col0	gcn5	6.48653	2.69163	-1.26897	-3.33631	5e-05	0.00109041	yes
AT3G08920	3:2712235-2713269	Col0	gcn5	36.504	19.4612	-0.907457	-2.88318	5e-05	0.00109041	yes
AT3G08940	3:2717674-2722624	Col0	gcn5	1766.91	1055.65	-0.743093	-2.03303	0.00585	0.0465457	yes
AT3G09290	3:2856140-2856659	Col0	gcn5	0.572265	0	#NAME?	#NAME?	5e-05	0.00109041	yes
AT3G09540	3:2928810-2931228	Col0	gcn5	1.27874	0.514002	-1.31488	-2.45892	0.0008	0.0104442	yes
AT3G09960	3:3061951-3063594	Col0	gcn5	0.699556	0.234453	-1.57714	-2.16022	0.00615	0.0482936	yes
AT3G10140	3:3134872-3139056	Col0	gcn5	6.694	3.71181	-0.850748	-2.31811	0.0014	0.0159087	yes
AT3G10520	3:3276225-3277860	Col0	gcn5	15.7992	6.25268	-1.33731	-3.7195	5e-05	0.00109041	yes
AT3G10720	3:3354446-3357614	Col0	gcn5	43.103	23.2322	-0.891662	-2.78137	5e-05	0.00109041	yes
AT3G11110	3:3479978-3480455	Col0	gcn5	18.661	9.89781	-0.914845	-2.58397	0.00265	0.0261337	yes
AT3G11410	3:3583882-3585790	Col0	gcn5	19.3939	10.0543	-0.947791	-2.86313	0.00025	0.00422251	yes
AT3G11420	3:3591474-3594570	Col0	gcn5	19.1396	10.1663	-0.91276	-2.81499	5e-05	0.00109041	yes
AT3G11690	3:3694987-3696478	Col0	gcn5	23.2663	12.9297	-0.847554	-2.68756	0.00025	0.00422251	yes
AT3G11750	3:3715070-3715904	Col0	gcn5	7.14682	2.7344	-1.38608	-2.89335	0.0003	0.00486777	yes
AT3G12080	3:3847791-3852138	Col0	gcn5	20.0684	12.9386	-0.633239	-1.9818	0.00525	0.0430075	yes
AT3G12145	3:3874498-3876237	Col0	gcn5	15.8548	6.83594	-1.21371	-3.41159	5e-05	0.00109041	yes
AT3G12320	3:3923734-3925465	Col0	gcn5	29.0184	13.9772	-1.05389	-3.17898	5e-05	0.00109041	yes
AT3G12580	3:3991260-3993792	Col0	gcn5	30.5079	15.5588	-0.971454	-3.40255	0.00065	0.00884816	yes
AT3G12610	3:4006398-4007807	Col0	gcn5	36.2883	20.0882	-0.853157	-2.68216	0.0003	0.00486777	yes
AT3G12915	3:4112628-4115951	Col0	gcn5	3.97663	1.32971	-1.58043	-4.14271	5e-05	0.00109041	yes
AT3G13510	3:4403499-4406091	Col0	gcn5	10.752	6.10325	-0.816963	-2.44822	0.00075	0.00994565	yes
AT3G13600	3:4445101-4447383	Col0	gcn5	1.70866	0.848963	-1.00909	-2.20609	0.0033	0.030743	yes
AT3G13700	3:4490627-4493831	Col0	gcn5	5.8277	2.92508	-0.994452	-2.56658	0.00115	0.0135889	yes
AT3G13730	3:4497975-4500920	Col0	gcn5	5.68614	3.15041	-0.851911	-2.33961	0.0013	0.01495	yes
AT3G14020	3:4642279-4644301	Col0	gcn5	8.92902	4.93187	-0.856367	-2.46403	0.0016	0.0176478	yes
AT3G14067	3:4658197-4660784	Col0	gcn5	68.7973	43.681	-0.655347	-2.28888	0.0043	0.0373015	yes
AT3G14210	3:4729822-4731803	Col0	gcn5	163.124	34.5287	-2.2401	-6.87986	5e-05	0.00109041	yes
AT3G14440	3:4831287-4833599	Col0	gcn5	1.97625	0.222751	-3.14926	-5.58148	5e-05	0.00109041	yes
AT3G14530	3:4879111-4880448	Col0	gcn5	1.19403	0.271661	-2.13596	-3.5567	0.00025	0.00422251	yes
AT3G14750	3:4953575-4955656	Col0	gcn5	6.34403	3.83789	-0.725089	-1.96284	0.0056	0.0451367	yes
AT3G14850	3:4995596-4997693	Col0	gcn5	0.87105	0.34157	-1.35058	-2.21209	0.00305	0.0288612	yes
AT3G15095	3:5081779-5084240	Col0	gcn5	17.4626	9.86511	-0.823865	-3.24993	0.0003	0.00486777	yes
AT3G15150	3:5101984-5104140	Col0	gcn5	2.90116	1.37081	-1.0816	-2.39099	0.00105	0.0127435	yes
AT3G15210	3:5121421-5122562	Col0	gcn5	81.3624	44.4423	-0.872428	-2.81431	0.0002	0.00353104	yes
AT3G15240	3:5133605-5135902	Col0	gcn5	4.67776	1.57115	-1.574	-3.77103	5e-05	0.00109041	yes
AT3G15620	3:5293305-5296592	Col0	gcn5	6.58051	2.03497	-1.69319	-4.57872	5e-05	0.00109041	yes
AT3G15760	3:5337546-5338467	Col0	gcn5	16.5386	9.10543	-0.861035	-2.51967	0.0016	0.0176478	yes
AT3G15820	3:5351070-5353728	Col0	gcn5	24.0033	8.3923	-1.51609	-4.61412	5e-05	0.00109041	yes
AT3G15900	3:5374247-5377179	Col0	gcn5	23.1072	10.2955	-1.16633	-2.88528	0.00015	0.00276665	yes
AT3G16120	3:5464768-5465531	Col0	gcn5	5.55273	2.24833	-1.30434	-2.67982	0.00055	0.00777873	yes
AT3G16470	3:5595928-5599224	Col0	gcn5	44.5437	23.9493	-0.895236	-2.80486	5e-05	0.00109041	yes
AT3G16800	3:5721019-5723185	Col0	gcn5	10.2687	3.39375	-1.5973	-4.36545	5e-05	0.00109041	yes
AT3G16850	3:5748569-5751297	Col0	gcn5	32.6188	19.4897	-0.742988	-2.33649	0.00135	0.015449	yes
AT3G16950	3:5786384-5790525	Col0	gcn5	17.1402	10.9144	-0.65115	-2.02614	0.00555	0.0447852	yes
AT3G17350	3:5934063-5935303	Col0	gcn5	6.42504	2.9658	-1.11529	-2.63348	0.0003	0.00486777	yes
AT3G17668	3:6039602-6040489	Col0	gcn5	7.79835	3.72533	-1.0658	-2.53996	0.0006	0.00828	yes
AT3G17670	3:6040819-6042850	Col0	gcn5	6.35037	3.707	-0.776589	-1.99603	0.0051	0.0422059	yes
AT3G18050	3:6180858-6182854	Col0	gcn5	52.9222	27.0431	-0.968613	-3.0299	5e-05	0.00109041	yes
AT3G18200	3:6234305-6236091	Col0	gcn5	1.13543	0.257868	-2.13853	-3.16465	0.0001	0.00198164	yes
AT3G18490	3:6348754-6350668	Col0	gcn5	77.6304	49.091	-0.661164	-2.09842	0.00345	0.0317469	yes
AT3G18560	3:6393909-6394785	Col0	gcn5	28.6285	13.4896	-1.08561	-4.42448	5e-05	0.00109041	yes
AT3G18800	3:6479687-6480378	Col0	gcn5	19.2653	10.3113	-0.901774	-2.28413	0.0021	0.021846	yes
AT3G18850	3:6499414-6501359	Col0	gcn5	5.24375	3.02488	-0.793722	-2.01513	0.0062	0.0485594	yes
AT3G19020	3:6558972-6562119	Col0	gcn5	2.49472	1.34767	-0.888414	-2.33315	0.0017	0.018451	yes
AT3G19030	3:6563978-6564424	Col0	gcn5	369.329	208.48	-0.824996	-2.56815	0.0003	0.00486777	yes
AT3G19040	3:6567156-6575282	Col0	gcn5	0.345205	0.0629362	-2.45549	-4.1591	5e-05	0.00109041	yes
AT3G19380	3:6714391-6716099	Col0	gcn5	15.7548	7.08014	-1.15394	-3.49925	5e-05	0.00109041	yes
AT3G19430	3:6736183-6738330	Col0	gcn5	3.45388	0.484051	-2.83499	-5.75466	5e-05	0.00109041	yes
AT3G19515	3:6766667-6771169	Col0	gcn5	10.078	6.45866	-0.641905	-1.96972	0.0057	0.0457151	yes
AT3G19620	3:6815612-6818308	Col0	gcn5	0.829572	0.256815	-1.69164	-3.05412	0.0001	0.00198164	yes
AT3G20015	3:6978476-6980368	Col0	gcn5	5.0731	2.87094	-0.821344	-2.16556	0.0026	0.0257613	yes
AT3G20300	3:7079616-7081921	Col0	gcn5	10.166	5.2544	-0.952156	-2.70196	0.0004	0.00609558	yes
AT3G20600	3:7194845-7195736	Col0	gcn5	11.0639	4.56188	-1.27816	-3.07284	0.0001	0.00198164	yes
AT3G20680	3:7229406-7231194	Col0	gcn5	64.3348	29.7528	-1.11258	-2.55462	0.00025	0.00422251	yes
AT3G20820	3:7280877-7282177	Col0	gcn5	105.672	64.6519	-0.708829	-2.25666	0.00245	0.0246111	yes
AT3G20840	3:7300674-7303693	Col0	gcn5	0.904109	0.410713	-1.13837	-2.17896	0.0032	0.0300241	yes
AT3G20940	3:7339716-7341655	Col0	gcn5	2.39818	0.491896	-2.28552	-4.52381	5e-05	0.00109041	yes
AT3G21150	3:7412635-7413539	Col0	gcn5	3.04355	1.34786	-1.17509	-2.30296	0.0044	0.0379811	yes
AT3G21270	3:7474678-7475757	Col0	gcn5	12.0035	6.78253	-0.823561	-2.28391	0.0018	0.0193468	yes
AT3G21360	3:7522803-7527652	Col0	gcn5	5.36716	2.30058	-1.22216	-2.98499	0.0001	0.00198164	yes
AT3G21870	3:7703865-7704829	Col0	gcn5	54.5586	23.253	-1.23039	-3.62178	5e-05	0.00109041	yes
AT3G21950	3:7734395-7736394	Col0	gcn5	1.35069	0.472609	-1.51498	-2.58409	0.00035	0.00549683	yes
AT3G22070	3:7775328-7776109	Col0	gcn5	16.2236	6.36463	-1.34995	-3.2755	5e-05	0.00109041	yes
AT3G22142	3:7803603-7808046	Col0	gcn5	14.7443	7.73883	-0.929974	-2.93119	0.0001	0.00198164	yes
AT3G22420	3:7946525-7949096	Col0	gcn5	22.6718	10.9159	-1.05447	-3.17167	5e-05	0.00109041	yes
AT3G23030	3:8180767-8181800	Col0	gcn5	170.713	89.7631	-0.92738	-2.88403	5e-05	0.00109041	yes
AT3G23050	3:8194678-8197153	Col0	gcn5	92.1537	36.7969	-1.32446	-4.22823	5e-05	0.00109041	yes
AT3G23230	3:8289646-8290066	Col0	gcn5	4.07479	0.588883	-2.79067	-3.62339	0.00225	0.0230982	yes
AT3G23240	3:8295643-8296604	Col0	gcn5	2.89961	1.21157	-1.25897	-2.70076	0.00275	0.026893	yes
AT3G23340	3:8350802-8353959	Col0	gcn5	2.19337	1.02036	-1.10408	-2.52452	0.00045	0.00667389	yes
AT3G23430	3:8387507-8393296	Col0	gcn5	18.5414	10.9033	-0.765991	-2.43113	0.00055	0.00777873	yes
AT3G23510	3:8427659-8433314	Col0	gcn5	2.59941	1.12835	-1.20397	-3.09397	5e-05	0.00109041	yes
AT3G23730	3:8550109-8551335	Col0	gcn5	41.917	21.355	-0.972961	-2.93518	5e-05	0.00109041	yes
AT3G23760	3:8562828-8564670	Col0	gcn5	16.7827	9.05488	-0.890205	-2.62518	0.00015	0.00276665	yes
AT3G23800	3:8581653-8583835	Col0	gcn5	3.51605	1.49604	-1.23281	-2.98367	5e-05	0.00109041	yes
AT3G23840	3:8611125-8612690	Col0	gcn5	5.17474	2.30632	-1.16589	-3.21147	5e-05	0.00109041	yes
AT3G24120	3:8705635-8708315	Col0	gcn5	16.5708	10.226	-0.696398	-2.1271	0.00305	0.0288612	yes
AT3G24140	3:8715235-8718211	Col0	gcn5	5.6233	2.79384	-1.00917	-2.71809	0.00025	0.00422251	yes
AT3G24520	3:8941065-8942874	Col0	gcn5	5.56793	3.38915	-0.716218	-2.42558	0.00605	0.0477936	yes
AT3G24715	3:9025848-9029948	Col0	gcn5	1.80174	0.651692	-1.46713	-3.5572	5e-05	0.00109041	yes
AT3G25510	3:9260837-9268797	Col0	gcn5	1.13383	0.636132	-0.833802	-2.08475	0.00395	0.0350454	yes
AT3G25620	3:9316073-9319571	Col0	gcn5	1.14082	0.308871	-1.88499	-3.55712	5e-05	0.00109041	yes
AT3G25710	3:9369518-9371394	Col0	gcn5	8.3666	3.98792	-1.06901	-2.84282	0.0001	0.00198164	yes
AT3G25717	3:9375101-9375671	Col0	gcn5	73.657	43.9193	-0.745969	-2.11886	0.00225	0.0230982	yes
AT3G25740	3:9397785-9399762	Col0	gcn5	5.34357	2.31058	-1.20955	-3.01797	0.0001	0.00198164	yes
AT3G25790	3:9413126-9415003	Col0	gcn5	0.834805	0.225969	-1.88531	-2.65192	0.0009	0.0113825	yes
AT3G25820	3:9439245-9442507	Col0	gcn5	11.583	6.58181	-0.815451	-2.41453	0.00075	0.00994565	yes
AT3G25830	3:9447507-9450420	Col0	gcn5	12.0891	7.21745	-0.744146	-2.18126	0.0022	0.0226512	yes
AT3G25860	3:9460559-9462787	Col0	gcn5	58.0589	36.2283	-0.680398	-2.1223	0.00245	0.0246111	yes
AT3G25880	3:9469712-9470033	Col0	gcn5	2.43242	0	#NAME?	#NAME?	5e-05	0.00109041	yes
AT3G26180	3:9578216-9580086	Col0	gcn5	23.5404	12.8245	-0.876235	-2.73108	0.0003	0.00486777	yes
AT3G26200	3:9589281-9591179	Col0	gcn5	9.49812	4.3032	-1.14223	-3.14451	5e-05	0.00109041	yes
AT3G26300	3:9639198-9640866	Col0	gcn5	22.9497	11.9517	-0.941264	-2.86246	0.0001	0.00198164	yes
AT3G26520	3:9722442-9723815	Col0	gcn5	2608.13	1382.07	-0.916182	-2.44877	0.0008	0.0104442	yes
AT3G27025	3:9969704-9971268	Col0	gcn5	0.824964	0.196585	-2.06918	-2.76961	0.0009	0.0113825	yes
AT3G27690	3:10255946-10257011	Col0	gcn5	776.31	423.191	-0.875323	-2.65462	0.0005	0.00724191	yes
AT3G27960	3:10380379-10383092	Col0	gcn5	12.3939	6.89389	-0.846241	-2.80765	0.00025	0.00422251	yes
AT3G28130	3:10465515-10468911	Col0	gcn5	2.11393	0.752955	-1.48929	-3.27033	0.00015	0.00276665	yes
AT3G28210	3:10520508-10521532	Col0	gcn5	8.91059	4.42465	-1.00996	-2.50599	0.00125	0.0144699	yes
AT3G28220	3:10524403-10526728	Col0	gcn5	21.674	3.47506	-2.64085	-7.224	5e-05	0.00109041	yes
AT3G28270	3:10538104-10540024	Col0	gcn5	4.24688	1.21264	-1.80825	-4.28038	5e-05	0.00109041	yes
AT3G28290	3:10547503-10549367	Col0	gcn5	2.63469	0.948117	-1.4745	-3.24862	5e-05	0.00109041	yes
AT3G28300	3:10565736-10567600	Col0	gcn5	2.43901	0.719809	-1.76061	-3.74416	5e-05	0.00109041	yes
AT3G28460	3:10672040-10674395	Col0	gcn5	10.3475	4.9189	-1.07287	-3.08003	5e-05	0.00109041	yes
AT3G28770	3:10796715-10803237	Col0	gcn5	1.2004	0.401531	-1.57993	-4.92585	5e-05	0.00109041	yes
AT3G28880	3:10892434-10898841	Col0	gcn5	0.540877	0.143929	-1.90995	-2.77247	0.00155	0.0172318	yes
AT3G29250	3:11193658-11194993	Col0	gcn5	4.60442	1.76832	-1.38064	-3.12925	5e-05	0.00109041	yes
AT3G29370	3:11278588-11279108	Col0	gcn5	24.4442	7.21049	-1.76132	-5.75454	5e-05	0.00109041	yes
AT3G29375	3:11280150-11281894	Col0	gcn5	4.92598	1.73387	-1.50641	-3.76345	5e-05	0.00109041	yes
AT3G29410	3:11302430-11305136	Col0	gcn5	1.72071	0.210756	-3.02935	-5.14628	5e-05	0.00109041	yes
AT3G29670	3:11527871-11529350	Col0	gcn5	10.5554	0.996767	-3.40458	-7.92046	5e-05	0.00109041	yes
AT3G29680	3:11531441-11532825	Col0	gcn5	2.30386	0.8549	-1.43023	-2.7586	0.0005	0.00724191	yes
AT3G29770	3:11648340-11650839	Col0	gcn5	9.46246	4.0797	-1.21375	-3.45563	5e-05	0.00109041	yes
AT3G30720	3:12349046-12349832	Col0	gcn5	32.4936	9.56349	-1.76455	-4.88126	5e-05	0.00109041	yes
AT3G43540	3:15430688-15433187	Col0	gcn5	18.8691	9.25538	-1.02766	-3.1804	5e-05	0.00109041	yes
AT3G43670	3:15567098-15569901	Col0	gcn5	10.1942	3.93732	-1.37246	-4.01831	5e-05	0.00109041	yes
AT3G44260	3:15952044-15953084	Col0	gcn5	61.6651	34.4826	-0.838585	-2.77431	0.00035	0.00549683	yes
AT3G44326	3:16000878-16002118	Col0	gcn5	2.44749	0.744868	-1.71625	-3.97274	0.0001	0.00198164	yes
AT3G44610	3:16188128-16192175	Col0	gcn5	3.93072	2.11726	-0.892594	-2.43707	0.00085	0.0109275	yes
AT3G44720	3:16271651-16273344	Col0	gcn5	20.6496	12.8845	-0.680477	-2.17246	0.00305	0.0288612	yes
AT3G44970	3:16432442-16434848	Col0	gcn5	1.20864	0.199314	-2.60027	-4.04294	5e-05	0.00109041	yes
AT3G45310	3:16628383-16630521	Col0	gcn5	13.6556	6.26187	-1.12482	-3.26819	5e-05	0.00109041	yes
AT3G45430	3:16660758-16662783	Col0	gcn5	1.27039	0.314102	-2.01597	-3.46333	5e-05	0.00109041	yes
AT3G45610	3:16739288-16740445	Col0	gcn5	3.86941	1.66127	-1.21983	-2.80078	0.0004	0.00609558	yes
AT3G45640	3:16756769-16758698	Col0	gcn5	138.128	63.5246	-1.12062	-3.56355	5e-05	0.00109041	yes
AT3G45650	3:16759252-16761266	Col0	gcn5	6.39032	3.90663	-0.709964	-1.8931	0.0063	0.0491414	yes
AT3G45680	3:16770932-16773030	Col0	gcn5	1.27021	0.326098	-1.96169	-3.12881	5e-05	0.00109041	yes
AT3G45700	3:16778712-16781198	Col0	gcn5	1.3969	0.603521	-1.21075	-2.27991	0.0029	0.0278551	yes
AT3G45730	3:16789979-16790582	Col0	gcn5	144.79	90.9212	-0.671269	-2.34159	0.003	0.028555	yes
AT3G45780	3:16816865-16824210	Col0	gcn5	34.8518	21.3193	-0.709076	-2.22983	0.002	0.021024	yes
AT3G45960	3:16892755-16893900	Col0	gcn5	11.3416	5.85358	-0.954229	-2.47693	0.0009	0.0113825	yes
AT3G46130	3:16945363-16946461	Col0	gcn5	9.02445	2.879	-1.64827	-4.6247	5e-05	0.00109041	yes
AT3G46270	3:17000640-17004251	Col0	gcn5	0.349292	0.116205	-1.58777	-2.21015	0.00575	0.0459585	yes
AT3G46330	3:17020746-17025011	Col0	gcn5	0.580844	0.1741	-1.73823	-2.92304	0.0007	0.00940108	yes
AT3G46370	3:17051954-17055514	Col0	gcn5	4.33532	1.11552	-1.95842	-4.95709	5e-05	0.00109041	yes
AT3G46490	3:17115628-17119451	Col0	gcn5	1.78657	0.663758	-1.42846	-3.08558	5e-05	0.00109041	yes
AT3G46500	3:17120479-17122745	Col0	gcn5	1.03549	0.104325	-3.31117	-4.09034	0.00035	0.00549683	yes
AT3G47010	3:17316648-17319531	Col0	gcn5	3.92581	0.437311	-3.16626	-6.62553	5e-05	0.00109041	yes
AT3G47200	3:17377499-17379235	Col0	gcn5	3.53873	1.79464	-0.979533	-2.21808	0.002	0.021024	yes
AT3G47210	3:17385312-17387244	Col0	gcn5	4.59105	2.40841	-0.930746	-2.34718	0.0016	0.0176478	yes
AT3G47220	3:17387975-17390762	Col0	gcn5	1.04366	0.440776	-1.24353	-2.32167	0.0016	0.0176478	yes
AT3G47295	3:17427949-17429623	Col0	gcn5	75.3142	43.502	-0.791842	-2.16263	0.0034	0.0314519	yes
AT3G47340	3:17437883-17441243	Col0	gcn5	752.056	287.932	-1.38511	-3.76955	5e-05	0.00109041	yes
AT3G47490	3:17498278-17500980	Col0	gcn5	10.6836	6.044	-0.821816	-2.42364	0.00095	0.011844	yes
AT3G47540	3:17521028-17522624	Col0	gcn5	3.81877	1.18703	-1.68576	-3.50051	5e-05	0.00109041	yes
AT3G47590	3:17532647-17537530	Col0	gcn5	7.03487	3.2143	-1.13002	-2.47828	0.00065	0.00884816	yes
AT3G47620	3:17558848-17560767	Col0	gcn5	39.5003	22.7041	-0.798912	-2.8033	0.0005	0.00724191	yes
AT3G48390	3:17920814-17923496	Col0	gcn5	20.3013	9.70275	-1.06511	-3.30505	5e-05	0.00109041	yes
AT3G48460	3:17949444-17951195	Col0	gcn5	4.2614	1.37474	-1.63217	-3.6003	5e-05	0.00109041	yes
AT3G48520	3:17974976-17976670	Col0	gcn5	15.8077	8.91093	-0.826983	-2.78203	0.00145	0.0163183	yes
AT3G48660	3:18029658-18030133	Col0	gcn5	8.55265	0.935184	-3.19305	-4.25824	0.0002	0.00353104	yes
AT3G49050	3:18180967-18183752	Col0	gcn5	5.08963	1.59853	-1.67082	-4.29354	5e-05	0.00109041	yes
AT3G49160	3:18221993-18224885	Col0	gcn5	12.0142	7.1288	-0.753008	-2.2019	0.00185	0.019753	yes
AT3G49290	3:18272424-18275341	Col0	gcn5	4.86241	2.79461	-0.799025	-2.18242	0.00305	0.0288612	yes
AT3G49620	3:18393746-18396816	Col0	gcn5	10.6169	3.36953	-1.65575	-4.82826	5e-05	0.00109041	yes
AT3G49750	3:18450425-18451494	Col0	gcn5	3.38891	1.36326	-1.31376	-2.50924	0.00115	0.0135889	yes
AT3G49920	3:18505835-18507835	Col0	gcn5	1.69145	0.783162	-1.11088	-2.1861	0.00445	0.0382402	yes
AT3G50060	3:18557969-18559106	Col0	gcn5	55.6329	30.0518	-0.888487	-3.50414	0.00025	0.00422251	yes
AT3G50340	3:18665093-18666672	Col0	gcn5	10.1562	6.04807	-0.747819	-2.07837	0.0034	0.0314519	yes
AT3G50750	3:18861838-18863234	Col0	gcn5	25.6848	11.8243	-1.11916	-3.507	5e-05	0.00109041	yes
AT3G50770	3:18873957-18874780	Col0	gcn5	20.7772	8.69727	-1.25637	-3.45446	5e-05	0.00109041	yes
AT3G50800	3:18882303-18882999	Col0	gcn5	17.6051	8.5796	-1.03701	-2.91812	0.00045	0.00667389	yes
AT3G50930	3:18929525-18931839	Col0	gcn5	14.9509	8.51951	-0.811392	-2.54406	0.00085	0.0109275	yes
AT3G51070	3:18969067-18972291	Col0	gcn5	1.8185	0.226262	-3.00669	-7.56133	5e-05	0.00109041	yes
AT3G51080	3:18973212-18974892	Col0	gcn5	3.52466	1.08597	-1.6985	-3.72513	5e-05	0.00109041	yes
AT3G51150	3:19000855-19006769	Col0	gcn5	3.87296	2.30805	-0.746763	-2.24452	0.00245	0.0246111	yes
AT3G51290	3:19039511-19044372	Col0	gcn5	1.85396	0.726093	-1.35238	-3.31221	5e-05	0.00109041	yes
AT3G51330	3:19053367-19056224	Col0	gcn5	7.71298	4.53388	-0.766541	-2.19144	0.0022	0.0226512	yes
AT3G51450	3:19090946-19092509	Col0	gcn5	4.13043	1.7777	-1.21628	-2.7223	0.00025	0.00422251	yes
AT3G51760	3:19196361-19199506	Col0	gcn5	2.37511	1.20061	-0.98423	-2.05404	0.00565	0.0453833	yes
AT3G51870	3:19243949-19246936	Col0	gcn5	5.90228	3.56142	-0.728819	-1.94038	0.00595	0.0472163	yes
AT3G51895	3:19251286-19255760	Col0	gcn5	2.15577	0.616316	-1.80646	-4.04316	5e-05	0.00109041	yes
AT3G51910	3:19265293-19266619	Col0	gcn5	21.2	12.8087	-0.726942	-2.15303	0.0019	0.0202049	yes
AT3G51960	3:19282600-19284146	Col0	gcn5	2.22538	0.616334	-1.85227	-3.34953	5e-05	0.00109041	yes
AT3G52460	3:19446969-19447872	Col0	gcn5	2.04527	0.834858	-1.29269	-2.22078	0.00355	0.0323419	yes
AT3G52800	3:19569310-19570682	Col0	gcn5	122.294	72.3305	-0.757681	-2.37103	0.00125	0.0144699	yes
AT3G53310	3:19766663-19768599	Col0	gcn5	2.4598	0.260064	-3.2416	-5.22603	5e-05	0.00109041	yes
AT3G53720	3:19905677-19910112	Col0	gcn5	8.095	4.32797	-0.90334	-2.7205	0.00035	0.00549683	yes
AT3G53860	3:19949561-19951290	Col0	gcn5	4.24757	2.17886	-0.963061	-2.25376	0.00155	0.0172318	yes
AT3G53960	3:19978121-19980959	Col0	gcn5	5.55592	2.70934	-1.03609	-2.63918	0.0003	0.00486777	yes
AT3G54000	3:19996606-19998623	Col0	gcn5	5.123	2.12284	-1.271	-3.27069	5e-05	0.00109041	yes
AT3G54030	3:20010926-20013693	Col0	gcn5	6.99478	4.20754	-0.733302	-2.0783	0.00345	0.0317469	yes
AT3G54160	3:20053467-20055027	Col0	gcn5	0.608403	0.103849	-2.55054	-2.52024	0.00585	0.0465457	yes
AT3G54320	3:20114683-20118639	Col0	gcn5	2.43881	1.11811	-1.12511	-2.77435	0.0005	0.00724191	yes
AT3G54510	3:20180291-20183509	Col0	gcn5	2.17989	0.768416	-1.5043	-3.29701	5e-05	0.00109041	yes
AT3G54610	3:20213559-20217653	Col0	gcn5	2.61653	0.337038	-2.95667	-6.18241	5e-05	0.00109041	yes
AT3G54720	3:20254724-20257848	Col0	gcn5	12.5966	6.61828	-0.928503	-2.80948	0.00015	0.00276665	yes
AT3G54910	3:20342755-20344806	Col0	gcn5	7.76907	4.59128	-0.758845	-2.13758	0.0051	0.0422059	yes
AT3G55290	3:20502611-20503797	Col0	gcn5	4.51448	0.971749	-2.2159	-4.40733	5e-05	0.00109041	yes
AT3G55690	3:20666971-20668505	Col0	gcn5	1.98898	0.781583	-1.34756	-2.46487	0.0016	0.0176478	yes
AT3G55710	3:20673846-20675946	Col0	gcn5	3.71215	1.11592	-1.73402	-4.14352	5e-05	0.00109041	yes
AT3G55950	3:20753690-20756395	Col0	gcn5	2.62756	0.837147	-1.65017	-4.0514	5e-05	0.00109041	yes
AT3G55970	3:20766734-20769324	Col0	gcn5	9.40873	0.897512	-3.39	-7.17337	5e-05	0.00109041	yes
AT3G55980	3:20776294-20778842	Col0	gcn5	86.4329	36.9728	-1.22512	-4.10542	5e-05	0.00109041	yes
AT3G56060	3:20803132-20806013	Col0	gcn5	4.16786	2.28148	-0.869334	-2.29479	0.00135	0.015449	yes
AT3G56130	3:20826657-20829270	Col0	gcn5	42.3429	25.5696	-0.727693	-2.29686	0.00125	0.0144699	yes
AT3G56770	3:21029201-21030618	Col0	gcn5	1.04519	0.367966	-1.50612	-2.19571	0.00565	0.0453833	yes
AT3G56880	3:21059914-21060965	Col0	gcn5	122.096	60.223	-1.01963	-3.19841	5e-05	0.00109041	yes
AT3G57010	3:21095653-21097451	Col0	gcn5	2.03104	0.776333	-1.38747	-2.78961	0.00045	0.00667389	yes
AT3G57030	3:21101456-21103293	Col0	gcn5	21.4391	7.93918	-1.43318	-4.20865	5e-05	0.00109041	yes
AT3G57400	3:21238432-21240228	Col0	gcn5	22.8015	14.0866	-0.694811	-2.1906	0.0029	0.0278551	yes
AT3G57520	3:21288764-21293158	Col0	gcn5	247.628	141.366	-0.80874	-2.30917	0.0012	0.0140612	yes
AT3G57540	3:21301396-21303061	Col0	gcn5	1.78539	0.643962	-1.47119	-3.31475	0.0001	0.00198164	yes
AT3G57600	3:21332782-21333863	Col0	gcn5	2.78481	0.754832	-1.88335	-3.77437	5e-05	0.00109041	yes
AT3G57800	3:21407788-21411721	Col0	gcn5	14.0335	6.57816	-1.09312	-3.33403	5e-05	0.00109041	yes
AT3G57810	3:21415783-21417948	Col0	gcn5	11.5476	6.18841	-0.899958	-2.59216	0.0002	0.00353104	yes
AT3G57830	3:21419516-21422546	Col0	gcn5	2.94588	1.2196	-1.2723	-3.20791	5e-05	0.00109041	yes
AT3G58000	3:21474949-21475477	Col0	gcn5	4.16612	1.10679	-1.91232	-3.03001	0.00065	0.00884816	yes
AT3G58010	3:21475804-21477569	Col0	gcn5	10.4073	1.8736	-2.4737	-6.04664	5e-05	0.00109041	yes
AT3G58100	3:21515198-21516487	Col0	gcn5	4.0854	2.0784	-0.975004	-2.11579	0.0029	0.0278551	yes
AT3G58120	3:21520973-21523327	Col0	gcn5	37.3708	23.1676	-0.689805	-2.13059	0.00245	0.0246111	yes
AT3G58490	3:21632811-21635106	Col0	gcn5	25.1902	15.8834	-0.665346	-2.05881	0.0035	0.0319972	yes
AT3G58620	3:21680325-21683135	Col0	gcn5	13.3502	8.18867	-0.705161	-2.26533	0.00305	0.0288612	yes
AT3G58850	3:21759351-21759942	Col0	gcn5	27.3896	10.5433	-1.3773	-4.09379	5e-05	0.00109041	yes
AT3G59080	3:21836578-21838620	Col0	gcn5	23.0221	9.62113	-1.25874	-3.87121	5e-05	0.00109041	yes
AT3G59370	3:21941864-21942571	Col0	gcn5	5.38863	1.65732	-1.70106	-4.11727	5e-05	0.00109041	yes
AT3G59400	3:21948716-21949710	Col0	gcn5	238.805	145.672	-0.713114	-2.34693	0.00145	0.0163183	yes
AT3G59580	3:22009050-22012791	Col0	gcn5	0.774203	0.114366	-2.75906	-4.25123	5e-05	0.00109041	yes
AT3G59710	3:22054936-22057156	Col0	gcn5	0.724973	0.22023	-1.71892	-2.49926	0.00215	0.0222234	yes
AT3G60110	3:22197825-22201451	Col0	gcn5	2.81978	1.53657	-0.875863	-2.38457	0.0016	0.0176478	yes
AT3G60150	3:22222104-22223512	Col0	gcn5	4.74838	2.45307	-0.952848	-2.16671	0.0034	0.0314519	yes
AT3G60210	3:22251222-22252898	Col0	gcn5	17.2118	9.90223	-0.797574	-2.36662	0.0009	0.0113825	yes
AT3G60530	3:22373214-22374387	Col0	gcn5	127.137	58.271	-1.12554	-3.57996	5e-05	0.00109041	yes
AT3G60900	3:22499359-22501239	Col0	gcn5	2.07656	0.582889	-1.8329	-3.47032	5e-05	0.00109041	yes
AT3G61080	3:22607129-22609822	Col0	gcn5	12.3048	6.67801	-0.881734	-2.47432	0.0006	0.00828	yes
AT3G61260	3:22675237-22676788	Col0	gcn5	176.619	89.4725	-0.98112	-3.03328	5e-05	0.00109041	yes
AT3G61430	3:22733308-22735335	Col0	gcn5	269.852	161.365	-0.741841	-2.22155	0.0027	0.0264902	yes
AT3G61571	3:22784020-22784182	Col0	gcn5	5.58973	0	#NAME?	#NAME?	0.0061	0.0480443	yes
AT3G61630	3:22805179-22806527	Col0	gcn5	13.5916	5.90867	-1.20181	-3.54346	5e-05	0.00109041	yes
AT3G61820	3:22879803-22881630	Col0	gcn5	11.9267	7.16341	-0.735475	-2.12129	0.0032	0.0300241	yes
AT3G61830	3:22887888-22891435	Col0	gcn5	4.31244	2.55487	-0.755254	-2.07018	0.0035	0.0319972	yes
AT3G61890	3:22914153-22915325	Col0	gcn5	38.6481	19.5292	-0.984764	-3.08258	0.00015	0.00276665	yes
AT3G62000	3:22959052-22961219	Col0	gcn5	4.29542	2.1455	-1.00149	-2.44686	0.00115	0.0135889	yes
AT3G62070	3:22983137-22984513	Col0	gcn5	3.04159	1.26634	-1.26415	-2.93535	0.00035	0.00549683	yes
AT3G62470	3:23106436-23108511	Col0	gcn5	4.3366	2.60062	-0.73771	-2.05366	0.00615	0.0482936	yes
AT3G62500	3:23120422-23122222	Col0	gcn5	1.96212	0.444239	-2.143	-3.7957	5e-05	0.00109041	yes
AT3G62650	3:23168060-23169187	Col0	gcn5	157.27	75.6742	-1.05537	-3.42881	5e-05	0.00109041	yes
AT3G62700	3:23190266-23195762	Col0	gcn5	31.2362	17.5292	-0.833463	-2.60134	0.0001	0.00198164	yes
AT3G62720	3:23201116-23202913	Col0	gcn5	47.8041	28.4468	-0.748869	-2.74253	0.0016	0.0176478	yes
AT3G62740	3:23211415-23213888	Col0	gcn5	1.28442	0.370719	-1.79273	-3.1736	5e-05	0.00109041	yes
AT3G62760	3:23217424-23218246	Col0	gcn5	1.32796	0.169055	-2.97364	-3.07675	0.00305	0.0288612	yes
AT3G62820	3:23229748-23230501	Col0	gcn5	19.8314	8.09841	-1.29208	-3.28579	5e-05	0.00109041	yes
AT3G62950	3:23266248-23266934	Col0	gcn5	70.9411	26.4746	-1.42201	-4.19659	5e-05	0.00109041	yes
AT3G62960	3:23268709-23269324	Col0	gcn5	8.50707	3.62082	-1.23235	-2.50294	0.0008	0.0104442	yes
AT3G63120	3:23322955-23324247	Col0	gcn5	21.3513	12.269	-0.799314	-2.3669	0.0011	0.0131606	yes
AT3G63240	3:23363871-23367592	Col0	gcn5	2.76223	1.07433	-1.36239	-3.5737	5e-05	0.00109041	yes
AT3G63270	3:23375616-23377473	Col0	gcn5	7.1606	3.95525	-0.856312	-2.36634	0.0011	0.0131606	yes
AT3G63280	3:23377978-23381546	Col0	gcn5	1.92913	0.744825	-1.37297	-3.10481	0.0001	0.00198164	yes
AT3G63430	3:23420365-23422399	Col0	gcn5	2.40739	0.92448	-1.38076	-3.48457	5e-05	0.00109041	yes
AT4G00050	4:17791-20066	Col0	gcn5	5.7831	2.50864	-1.20494	-3.44617	5e-05	0.00109041	yes
AT4G00110	4:38503-40189	Col0	gcn5	6.49185	3.65287	-0.8296	-2.26998	0.002	0.021024	yes
AT4G00150	4:57198-59286	Col0	gcn5	9.94474	4.93299	-1.01147	-3.28678	5e-05	0.00109041	yes
AT4G00700	4:286050-289514	Col0	gcn5	2.05147	1.08816	-0.914763	-2.39887	0.0018	0.0193468	yes
AT4G00780	4:334731-336344	Col0	gcn5	52.3292	33.2567	-0.653972	-2.03133	0.00385	0.0344633	yes
AT4G01010	4:434568-437242	Col0	gcn5	3.9064	2.0658	-0.91914	-2.33188	0.0015	0.0167556	yes
AT4G01120	4:481596-484483	Col0	gcn5	12.5942	6.06725	-1.05365	-3.15079	5e-05	0.00109041	yes
AT4G01240	4:517794-521972	Col0	gcn5	0.761486	0.346584	-1.13561	-2.18308	0.00245	0.0246111	yes
AT4G01250	4:522603-524216	Col0	gcn5	37.3261	18.7754	-0.991339	-3.02754	5e-05	0.00109041	yes
AT4G01330	4:550232-553016	Col0	gcn5	49.2372	26.311	-0.904082	-2.82496	0.00015	0.00276665	yes
AT4G01335	4:553392-554089	Col0	gcn5	3.33033	1.25556	-1.40733	-2.25501	0.00335	0.0311399	yes
AT4G01410	4:578164-579169	Col0	gcn5	16.0435	9.05543	-0.825137	-2.32146	0.00115	0.0135889	yes
AT4G01440	4:596398-598718	Col0	gcn5	4.05491	1.31102	-1.62898	-3.83008	5e-05	0.00109041	yes
AT4G01460	4:620758-622945	Col0	gcn5	6.0666	2.5877	-1.22922	-3.1065	5e-05	0.00109041	yes
AT4G01680	4:716003-717579	Col0	gcn5	6.4154	3.63791	-0.818429	-2.02259	0.0037	0.0334191	yes
AT4G01770	4:764513-766865	Col0	gcn5	2.16827	0.853749	-1.34466	-2.78628	0.00055	0.00777873	yes
AT4G01950	4:844408-846787	Col0	gcn5	20.5623	10.447	-0.976909	-2.85518	5e-05	0.00109041	yes
AT4G02170	4:958048-958641	Col0	gcn5	4.43142	1.45681	-1.60495	-2.71563	0.00095	0.011844	yes
AT4G02420	4:1064362-1066372	Col0	gcn5	2.5093	1.30761	-0.940352	-2.40051	0.0025	0.0250297	yes
AT4G02485	4:1092680-1094597	Col0	gcn5	2.39175	1.2163	-0.975563	-2.08701	0.00465	0.0394117	yes
AT4G02810	4:1256161-1257212	Col0	gcn5	1.73505	0.710551	-1.28797	-2.82532	0.004	0.0353549	yes
AT4G03940	4:1873623-1875233	Col0	gcn5	3.31792	1.6675	-0.99259	-2.46603	0.0011	0.0131606	yes
AT4G04570	4:2289958-2292755	Col0	gcn5	13.8224	4.10619	-1.75113	-5.08707	5e-05	0.00109041	yes
AT4G04630	4:2331676-2332800	Col0	gcn5	17.4949	9.45459	-0.887851	-2.47783	0.00045	0.00667389	yes
AT4G04990	4:2555089-2557046	Col0	gcn5	0.74423	0.0669582	-3.47441	-3.6168	0.00165	0.0180667	yes
AT4G05095	4:2613797-2614214	Col0	gcn5	0.853351	0	#NAME?	#NAME?	5e-05	0.00109041	yes
AT4G06534	4:3356869-3358087	Col0	gcn5	3.00141	0.820924	-1.87032	-3.71848	5e-05	0.00109041	yes
AT4G06536	4:3360745-3361255	Col0	gcn5	3.67095	0.820066	-2.16234	-3.27536	0.0002	0.00353104	yes
AT4G07820	4:4636763-4637450	Col0	gcn5	25.497	9.37234	-1.44385	-3.70435	5e-05	0.00109041	yes
AT4G07960	4:4802340-4805647	Col0	gcn5	1.74472	0.512398	-1.76766	-3.56439	5e-05	0.00109041	yes
AT4G08040	4:4887111-4888939	Col0	gcn5	6.91329	2.19685	-1.65393	-4.0983	5e-05	0.00109041	yes
AT4G08690	4:5550428-5553151	Col0	gcn5	9.03603	4.22348	-1.09726	-1.99174	0.00545	0.0441305	yes
AT4G08870	4:5646438-5648727	Col0	gcn5	18.0118	4.29227	-2.06913	-5.73697	5e-05	0.00109041	yes
AT4G08900	4:5703346-5705346	Col0	gcn5	8.4874	4.66542	-0.863316	-2.39169	0.0007	0.00940108	yes
AT4G09160	4:5839682-5842394	Col0	gcn5	18.1933	7.02045	-1.37377	-4.90175	5e-05	0.00109041	yes
AT4G09460	4:5992965-5994258	Col0	gcn5	18.1706	10.0932	-0.848228	-2.38986	0.001	0.0122998	yes
AT4G09490	4:6015561-6016575	Col0	gcn5	3.78341	1.11557	-1.7619	-3.1886	0.0001	0.00198164	yes
AT4G09900	4:6221663-6224134	Col0	gcn5	6.26265	2.79768	-1.16254	-3.09449	0.0001	0.00198164	yes
AT4G10030	4:6268288-6273241	Col0	gcn5	11.4292	7.22951	-0.660752	-1.97654	0.005	0.0416568	yes
AT4G10250	4:6370342-6371291	Col0	gcn5	5.56006	0.178353	-4.96229	-7.6711	0.0002	0.00353104	yes
AT4G10310	4:6391983-6395877	Col0	gcn5	1.11678	0.41691	-1.42154	-2.78627	0.0005	0.00724191	yes
AT4G10370	4:6423576-6425661	Col0	gcn5	0.581861	0.190838	-1.60833	-2.27072	0.00455	0.0388773	yes
AT4G10640	4:6571898-6574427	Col0	gcn5	1.1519	0.365948	-1.6543	-2.8848	0.0001	0.00198164	yes
AT4G11000	4:6731019-6732464	Col0	gcn5	1.40126	0.417847	-1.74568	-2.69092	0.00125	0.0144699	yes
AT4G11050	4:6747466-6751311	Col0	gcn5	0.53146	0.136297	-1.9632	-3.00747	0.00035	0.00549683	yes
AT4G11211	4:6836105-6836588	Col0	gcn5	60.0578	13.4431	-2.15949	-5.46597	5e-05	0.00109041	yes
AT4G11280	4:6864096-6866116	Col0	gcn5	28.6395	12.5059	-1.1954	-3.5767	5e-05	0.00109041	yes
AT4G11320	4:6887253-6889059	Col0	gcn5	188.546	94.0794	-1.00297	-3.11805	5e-05	0.00109041	yes
AT4G11330	4:6892054-6894149	Col0	gcn5	18.0859	11.2062	-0.690569	-2.10426	0.0041	0.0359369	yes
AT4G11350	4:6901681-6904244	Col0	gcn5	0.951581	0.334182	-1.50969	-2.61867	0.00125	0.0144699	yes
AT4G11521	4:6985564-6986715	Col0	gcn5	4.45864	2.10772	-1.08092	-2.22103	0.00185	0.019753	yes
AT4G11610	4:7013728-7018049	Col0	gcn5	1.80459	1.03431	-0.802997	-1.96526	0.00575	0.0459585	yes
AT4G11780	4:7085969-7088212	Col0	gcn5	1.44042	0.35576	-2.01752	-3.71013	0.0001	0.00198164	yes
AT4G11820	4:7108914-7112480	Col0	gcn5	16.795	7.59951	-1.14405	-3.6942	5e-05	0.00109041	yes
AT4G11880	4:7143114-7147391	Col0	gcn5	1.29411	0.332227	-1.96172	-4.15036	5e-05	0.00109041	yes
AT4G12050	4:7219823-7221328	Col0	gcn5	3.17548	1.74575	-0.863127	-2.34696	0.00445	0.0382402	yes
AT4G12330	4:7317559-7319739	Col0	gcn5	1.02465	0.322339	-1.66848	-3.00374	0.00065	0.00884816	yes
AT4G12390	4:7336496-7337356	Col0	gcn5	29.0468	17.1475	-0.760376	-2.26754	0.0026	0.0257613	yes
AT4G12400	4:7338658-7341363	Col0	gcn5	4.86882	2.24152	-1.11909	-3.3508	5e-05	0.00109041	yes
AT4G12430	4:7365256-7368730	Col0	gcn5	1.2319	0.223436	-2.46295	-3.94979	5e-05	0.00109041	yes
AT4G12510	4:7417235-7417803	Col0	gcn5	15.1032	4.10809	-1.87831	-3.63921	5e-05	0.00109041	yes
AT4G12520	4:7421055-7421738	Col0	gcn5	16.677	5.32049	-1.64822	-3.4764	5e-05	0.00109041	yes
AT4G12545	4:7434198-7434858	Col0	gcn5	31.3859	16.3714	-0.938941	-2.49136	0.0006	0.00828	yes
AT4G12550	4:7439114-7439805	Col0	gcn5	55.3275	12.2475	-2.17552	-5.78443	5e-05	0.00109041	yes
AT4G12690	4:7480640-7482150	Col0	gcn5	22.7734	12.3681	-0.880728	-2.60042	0.00035	0.00549683	yes
AT4G12720	4:7487300-7490077	Col0	gcn5	37.2784	20.0973	-0.891338	-2.743	0.00015	0.00276665	yes
AT4G12730	4:7491382-7492876	Col0	gcn5	87.5062	45.9783	-0.928433	-3.02586	0.0001	0.00198164	yes
AT4G12830	4:7531140-7536263	Col0	gcn5	3.81523	1.77045	-1.10765	-2.38457	0.0007	0.00940108	yes
AT4G12900	4:7548819-7549974	Col0	gcn5	1.81342	0.401437	-2.17547	-3.02628	0.0005	0.00724191	yes
AT4G13050	4:7617560-7619616	Col0	gcn5	17.0342	10.5293	-0.694025	-2.07554	0.00265	0.0261337	yes
AT4G13070	4:7621345-7623360	Col0	gcn5	3.38919	1.93697	-0.807139	-1.89931	0.006	0.0474878	yes
AT4G13150	4:7650222-7652289	Col0	gcn5	6.95392	4.05773	-0.777153	-2.09689	0.00355	0.0323419	yes
AT4G13260	4:7721617-7723989	Col0	gcn5	1.47699	0.609384	-1.27723	-2.50793	0.0012	0.0140612	yes
AT4G13290	4:7740282-7742857	Col0	gcn5	2.40903	1.28916	-0.902025	-2.03801	0.0049	0.0410512	yes
AT4G13300	4:7742870-7746363	Col0	gcn5	3.15938	0.762612	-2.05062	-4.80004	5e-05	0.00109041	yes
AT4G13310	4:7750304-7753133	Col0	gcn5	6.87666	0.301229	-4.51278	-8.54457	5e-05	0.00109041	yes
AT4G13320	4:7753310-7754086	Col0	gcn5	5.74408	1.7672	-1.70061	-3.34956	0.0001	0.00198164	yes
AT4G13330	4:7754247-7755955	Col0	gcn5	4.28875	1.37217	-1.6441	-3.80761	5e-05	0.00109041	yes
AT4G13395	4:7785686-7786113	Col0	gcn5	61.9947	26.4091	-1.23111	-3.21464	5e-05	0.00109041	yes
AT4G13400	4:7787690-7791284	Col0	gcn5	1.67479	0.755185	-1.14908	-2.56322	0.00085	0.0109275	yes
AT4G13540	4:7869873-7870750	Col0	gcn5	7.77416	3.64901	-1.09118	-4.02601	0.0002	0.00353104	yes
AT4G13620	4:7932137-7933542	Col0	gcn5	2.92487	1.42957	-1.03279	-2.1959	0.0028	0.0272679	yes
AT4G13820	4:8007988-8010745	Col0	gcn5	1.2343	0.446951	-1.4655	-2.80464	0.0003	0.00486777	yes
AT4G13830	4:8011423-8012780	Col0	gcn5	153.491	96.3752	-0.67142	-2.10943	0.0034	0.0314519	yes
AT4G14000	4:8090816-8092672	Col0	gcn5	8.76322	5.28767	-0.728828	-2.00021	0.00455	0.0388773	yes
AT4G14060	4:8107336-8108307	Col0	gcn5	2.94738	1.42828	-1.04515	-2.29635	0.00395	0.0350454	yes
AT4G14130	4:8137050-8138281	Col0	gcn5	114.277	59.0075	-0.953569	-2.77602	5e-05	0.00109041	yes
AT4G14550	4:8347821-8350019	Col0	gcn5	7.07187	4.20032	-0.751592	-2.05198	0.0042	0.0366759	yes
AT4G14790	4:8496030-8500152	Col0	gcn5	1.98674	1.02327	-0.957213	-2.28605	0.0018	0.0193468	yes
AT4G15150	4:8641671-8642278	Col0	gcn5	6.96999	2.63621	-1.40269	-2.84599	0.00055	0.00777873	yes
AT4G15330	4:8751386-8753157	Col0	gcn5	3.52695	1.40846	-1.3243	-3.12659	0.0001	0.00198164	yes
AT4G15340	4:8754479-8760589	Col0	gcn5	1.36439	0.65057	-1.06848	-2.56813	0.00035	0.00549683	yes
AT4G15380	4:8788738-8790444	Col0	gcn5	1.25041	0.215207	-2.53861	-3.94346	5e-05	0.00109041	yes
AT4G15400	4:8811927-8813478	Col0	gcn5	2.81393	0.793117	-1.82698	-3.73004	5e-05	0.00109041	yes
AT4G15440	4:8835494-8838676	Col0	gcn5	0.544987	0.089041	-2.61368	-3.46963	0.00035	0.00549683	yes
AT4G15450	4:8839413-8841276	Col0	gcn5	4.72193	2.4287	-0.959193	-2.33817	0.0015	0.0167556	yes
AT4G15660	4:8925805-8926310	Col0	gcn5	39.8439	19.9223	-0.999974	-2.61549	0.0003	0.00486777	yes
AT4G15670	4:8929178-8929765	Col0	gcn5	29.3353	17.872	-0.714939	-1.96759	0.00575	0.0459585	yes
AT4G15680	4:8931651-8932295	Col0	gcn5	51.45	30.2006	-0.768592	-2.24457	0.00175	0.0189254	yes
AT4G15740	4:8964744-8966318	Col0	gcn5	0.969796	0.241618	-2.00495	-2.93345	0.00055	0.00777873	yes
AT4G15760	4:8972648-8974690	Col0	gcn5	52.1167	28.9351	-0.848924	-2.32615	0.00105	0.0127435	yes
AT4G15990	4:9061268-9061676	Col0	gcn5	31.0084	14.7369	-1.07323	-2.52127	0.00085	0.0109275	yes
AT4G16110	4:9112685-9116164	Col0	gcn5	7.62812	3.8136	-1.00017	-2.98517	5e-05	0.00109041	yes
AT4G16140	4:9129015-9129841	Col0	gcn5	41.9541	25.8668	-0.697708	-2.03977	0.0043	0.0373015	yes
AT4G16442	4:9271855-9273089	Col0	gcn5	11.7629	6.20662	-0.92237	-2.45488	0.0005	0.00724191	yes
AT4G16490	4:9293542-9295625	Col0	gcn5	50.2767	24.543	-1.03458	-3.47218	5e-05	0.00109041	yes
AT4G16515	4:9305253-9305763	Col0	gcn5	19.8985	9.19669	-1.11348	-2.66961	0.0003	0.00486777	yes
AT4G16563	4:9329656-9331523	Col0	gcn5	20.3332	10.8672	-0.903866	-2.80612	0.00025	0.00422251	yes
AT4G16780	4:9449113-9450743	Col0	gcn5	26.0891	5.52399	-2.23966	-6.09475	5e-05	0.00109041	yes
AT4G17090	4:9604501-9607334	Col0	gcn5	31.0932	16.2659	-0.934753	-3.25877	0.0005	0.00724191	yes
AT4G17250	4:9670880-9673417	Col0	gcn5	11.3188	6.66916	-0.763145	-2.37501	0.0015	0.0167556	yes
AT4G17340	4:9699252-9700410	Col0	gcn5	101.178	37.8161	-1.41982	-4.38322	5e-05	0.00109041	yes
AT4G17460	4:9739662-9741146	Col0	gcn5	84.4343	35.3097	-1.25777	-4.15484	5e-05	0.00109041	yes
AT4G17470	4:9742758-9744860	Col0	gcn5	0.655164	0.139743	-2.22908	-2.90718	0.0027	0.0264902	yes
AT4G17480	4:9745005-9746966	Col0	gcn5	0.967617	0.336577	-1.5235	-2.33717	0.00245	0.0246111	yes
AT4G17490	4:9752823-9753867	Col0	gcn5	60.4385	19.7498	-1.61363	-6.19376	5e-05	0.00109041	yes
AT4G17680	4:9842871-9844265	Col0	gcn5	1.49999	0.599266	-1.32368	-2.47179	0.00195	0.020622	yes
AT4G17810	4:9906847-9907657	Col0	gcn5	23.7778	9.9421	-1.25799	-3.50464	5e-05	0.00109041	yes
AT4G18070	4:10030631-10032963	Col0	gcn5	23.2141	14.6376	-0.665325	-2.07171	0.0044	0.0379811	yes
AT4G18197	4:10071633-10073236	Col0	gcn5	25.5939	15.3671	-0.735953	-2.21925	0.0017	0.018451	yes
AT4G18220	4:10078767-10080109	Col0	gcn5	7.5944	2.16184	-1.81268	-4.09658	5e-05	0.00109041	yes
AT4G18335	4:10128868-10129363	Col0	gcn5	0.504709	0	#NAME?	#NAME?	0.0001	0.00198164	yes
AT4G18375	4:10152485-10155293	Col0	gcn5	1.34757	0.328595	-2.03597	-3.67269	5e-05	0.00109041	yes
AT4G18510	4:10211868-10212421	Col0	gcn5	20.8977	9.41629	-1.15011	-2.72253	0.00015	0.00276665	yes
AT4G18650	4:10263968-10265439	Col0	gcn5	1.29777	0.127107	-3.35192	-3.7526	0.00115	0.0135889	yes
AT4G18670	4:10275461-10278491	Col0	gcn5	41.86	16.1848	-1.37093	-4.23121	5e-05	0.00109041	yes
AT4G19050	4:10439983-10444121	Col0	gcn5	0.637944	0.295424	-1.11064	-2.15042	0.0042	0.0366759	yes
AT4G19160	4:10477295-10480141	Col0	gcn5	128.029	81.4025	-0.653321	-1.97672	0.00565	0.0453833	yes
AT4G19170	4:10481785-10483857	Col0	gcn5	37.0889	13.0876	-1.50278	-4.7844	5e-05	0.00109041	yes
AT4G19390	4:10574767-10576428	Col0	gcn5	7.44857	2.49444	-1.57825	-3.90437	5e-05	0.00109041	yes
AT4G19520	4:10639268-10647079	Col0	gcn5	13.3676	6.28185	-1.08948	-3.35871	5e-05	0.00109041	yes
AT4G19530	4:10651743-10657282	Col0	gcn5	24.5807	8.38833	-1.55107	-4.80321	5e-05	0.00109041	yes
AT4G19690	4:10707425-10709015	Col0	gcn5	6.72257	0.636287	-3.40126	-6.07464	5e-05	0.00109041	yes
AT4G19820	4:10767435-10768614	Col0	gcn5	6.78473	1.84839	-1.87602	-4.17626	5e-05	0.00109041	yes
AT4G19920	4:10797216-10798388	Col0	gcn5	1.57271	0.56648	-1.47316	-2.38445	0.00255	0.0254094	yes
AT4G20030	4:10846314-10849115	Col0	gcn5	13.1441	6.373	-1.04437	-2.72807	0.00085	0.0109275	yes
AT4G20130	4:10878886-10881945	Col0	gcn5	15.8571	9.46116	-0.745042	-2.27414	0.00165	0.0180667	yes
AT4G20170	4:10896678-10899141	Col0	gcn5	15.2064	9.49063	-0.680102	-2.04484	0.00405	0.0355876	yes
AT4G20210	4:10913612-10918282	Col0	gcn5	0.597381	0.0388152	-3.94396	-4.11251	0.0001	0.00198164	yes
AT4G20230	4:10924120-10926758	Col0	gcn5	0.785638	0.256728	-1.61363	-2.56645	0.001	0.0122998	yes
AT4G21500	4:11440935-11441734	Col0	gcn5	2.89486	1.34167	-1.10946	-2.28081	0.00555	0.0447852	yes
AT4G21640	4:11496833-11500618	Col0	gcn5	0.386474	0.0620228	-2.6395	-3.12601	0.0009	0.0113825	yes
AT4G21650	4:11501197-11504678	Col0	gcn5	7.47303	1.01343	-2.88245	-7.02591	5e-05	0.00109041	yes
AT4G21830	4:11584345-11585419	Col0	gcn5	13.8237	4.20295	-1.71767	-4.1835	5e-05	0.00109041	yes
AT4G21902	4:11619785-11620139	Col0	gcn5	0.532166	0	#NAME?	#NAME?	0.00115	0.0135889	yes
AT4G21903	4:11620997-11623797	Col0	gcn5	0.466097	0.087119	-2.41957	-3.00868	0.0017	0.018451	yes
AT4G21910	4:11625361-11631078	Col0	gcn5	5.75573	3.61931	-0.669286	-2.0995	0.00525	0.0430075	yes
AT4G21940	4:11640801-11643762	Col0	gcn5	0.855754	0.176066	-2.28108	-3.56058	5e-05	0.00109041	yes
AT4G21970	4:11653379-11654136	Col0	gcn5	1.01459	0.1685	-2.59008	-2.51096	0.0061	0.0480443	yes
AT4G22190	4:11741854-11743318	Col0	gcn5	34.6058	14.886	-1.21706	-4.25951	5e-05	0.00109041	yes
AT4G22214	4:11755309-11756195	Col0	gcn5	1.66026	0.45416	-1.87014	-3.04488	0.0006	0.00828	yes
AT4G22235	4:11763624-11764328	Col0	gcn5	7.04718	2.74699	-1.35919	-2.88985	0.0003	0.00486777	yes
AT4G22610	4:11902104-11902642	Col0	gcn5	7.87704	2.57944	-1.6106	-2.81321	0.0005	0.00724191	yes
AT4G22666	4:11917056-11917879	Col0	gcn5	3.45582	1.43935	-1.26362	-2.53928	0.00295	0.0281938	yes
AT4G22753	4:11949163-11953648	Col0	gcn5	6.4259	2.04647	-1.65076	-2.66281	0.00195	0.020622	yes
AT4G22760	4:11960552-11962289	Col0	gcn5	1.28991	0.556668	-1.21238	-2.17814	0.00405	0.0355876	yes
AT4G23180	4:12138136-12140921	Col0	gcn5	17.4132	7.26046	-1.26205	-3.64311	5e-05	0.00109041	yes
AT4G23340	4:12195452-12196793	Col0	gcn5	0.600071	0.139106	-2.10895	-2.52392	0.00515	0.0424693	yes
AT4G23400	4:12220742-12222371	Col0	gcn5	134.141	84.1739	-0.672306	-2.0947	0.00325	0.0303444	yes
AT4G23510	4:12267515-12270543	Col0	gcn5	4.16562	1.92313	-1.11508	-2.91718	5e-05	0.00109041	yes
AT4G23515	4:12271381-12272842	Col0	gcn5	1.07837	0.201976	-2.4166	-3.13357	0.0004	0.00609558	yes
AT4G23590	4:12307125-12309647	Col0	gcn5	1.9099	0.22612	-3.07833	-5.077	5e-05	0.00109041	yes
AT4G23680	4:12336185-12337482	Col0	gcn5	9.01769	4.00592	-1.17062	-3.11461	0.00025	0.00422251	yes
AT4G23820	4:12397037-12400091	Col0	gcn5	23.8327	10.828	-1.13817	-3.49149	5e-05	0.00109041	yes
AT4G23870	4:12414229-12415049	Col0	gcn5	27.6451	11.8754	-1.21905	-3.84838	5e-05	0.00109041	yes
AT4G23880	4:12415676-12416450	Col0	gcn5	6.63129	3.37026	-0.976432	-2.51575	0.00245	0.0246111	yes
AT4G24050	4:12497054-12500128	Col0	gcn5	5.96648	2.07358	-1.52476	-4.02747	5e-05	0.00109041	yes
AT4G24150	4:12535971-12539387	Col0	gcn5	0.588877	0.251142	-1.22946	-2.17611	0.00335	0.0311399	yes
AT4G24340	4:12607446-12609252	Col0	gcn5	5.51451	2.02273	-1.44693	-3.42617	5e-05	0.00109041	yes
AT4G24480	4:12649986-12654984	Col0	gcn5	3.95199	2.21022	-0.83839	-2.36708	0.00115	0.0135889	yes
AT4G24570	4:12686458-12687650	Col0	gcn5	48.1413	22.6302	-1.08903	-3.81522	5e-05	0.00109041	yes
AT4G24770	4:12766029-12768040	Col0	gcn5	326.823	200.981	-0.70145	-2.1174	0.00355	0.0323419	yes
AT4G25090	4:12878770-12883701	Col0	gcn5	0.686031	0.26765	-1.35793	-2.63888	0.00035	0.00549683	yes
AT4G25200	4:12917016-12918053	Col0	gcn5	3.03865	0.566734	-2.42269	-4.75656	0.0002	0.00353104	yes
AT4G25250	4:12934561-12935373	Col0	gcn5	2.22877	0.29981	-2.89413	-4.80175	0.0008	0.0104442	yes
AT4G25260	4:12935709-12936658	Col0	gcn5	50.9337	24.5935	-1.05034	-3.41142	5e-05	0.00109041	yes
AT4G25270	4:12937252-12938836	Col0	gcn5	6.14994	3.58226	-0.779702	-2.02339	0.0046	0.039209	yes
AT4G25300	4:12945172-12946778	Col0	gcn5	5.12381	1.90125	-1.43027	-3.35298	5e-05	0.00109041	yes
AT4G25470	4:13015276-13016220	Col0	gcn5	11.2102	6.30386	-0.830505	-2.39002	0.00185	0.019753	yes
AT4G25490	4:13021779-13022725	Col0	gcn5	0.950627	0.296413	-1.68127	-2.38216	0.0046	0.039209	yes
AT4G25580	4:13056183-13058802	Col0	gcn5	18.2701	5.52938	-1.72429	-6.33568	5e-05	0.00109041	yes
AT4G25600	4:13060658-13062595	Col0	gcn5	1.92268	0.664694	-1.53236	-2.93426	0.00025	0.00422251	yes
AT4G25700	4:13093933-13095935	Col0	gcn5	25.0174	15.9454	-0.649794	-1.95927	0.00525	0.0430075	yes
AT4G25810	4:13128642-13129884	Col0	gcn5	54.4689	28.5385	-0.93252	-2.9283	0.00015	0.00276665	yes
AT4G25835	4:13136106-13137859	Col0	gcn5	8.96298	5.48989	-0.707202	-2.15364	0.00545	0.0441305	yes
AT4G25990	4:13191689-13193543	Col0	gcn5	7.9788	3.92561	-1.02325	-2.91662	0.00015	0.00276665	yes
AT4G26120	4:13236447-13238487	Col0	gcn5	2.79956	1.53694	-0.865139	-1.97099	0.0056	0.0451367	yes
AT4G26260	4:13297697-13300387	Col0	gcn5	9.61204	3.03059	-1.66524	-4.50737	5e-05	0.00109041	yes
AT4G26400	4:13344807-13346597	Col0	gcn5	44.2918	26.6691	-0.73187	-2.3621	0.00175	0.0189254	yes
AT4G26530	4:13391292-13393107	Col0	gcn5	50.1268	25.4948	-0.97538	-3.06005	0.0001	0.00198164	yes
AT4G26540	4:13394521-13398112	Col0	gcn5	13.3119	7.24384	-0.877895	-2.75841	0.0001	0.00198164	yes
AT4G27240	4:13639962-13641792	Col0	gcn5	5.52437	2.27918	-1.27729	-3.53165	5e-05	0.00109041	yes
AT4G27280	4:13663575-13664240	Col0	gcn5	278.529	156.52	-0.831478	-2.71991	0.00055	0.00777873	yes
AT4G27290	4:13666280-13669202	Col0	gcn5	1.49598	0.717787	-1.05946	-2.2803	0.00175	0.0189254	yes
AT4G27370	4:13694880-13700780	Col0	gcn5	2.72123	1.47828	-0.880339	-2.42589	0.0008	0.0104442	yes
AT4G27390	4:13701243-13704693	Col0	gcn5	10.4868	5.41605	-0.953265	-2.03196	0.00575	0.0459585	yes
AT4G27400	4:13705340-13706668	Col0	gcn5	2.69624	0.518724	-2.37791	-3.87596	5e-05	0.00109041	yes
AT4G27654	4:13811644-13812126	Col0	gcn5	18.8656	5.71677	-1.72249	-3.4161	5e-05	0.00109041	yes
AT4G27670	4:13818869-13819971	Col0	gcn5	3.46419	0.178241	-4.28062	-5.94438	5e-05	0.00109041	yes
AT4G27990	4:13923772-13924692	Col0	gcn5	106.202	64.6549	-0.715984	-2.26077	0.00205	0.0214531	yes
AT4G28040	4:13940345-13943732	Col0	gcn5	48.1399	14.6819	-1.71319	-3.72275	5e-05	0.00109041	yes
AT4G28085	4:13959969-13960574	Col0	gcn5	12.5147	5.532	-1.17775	-2.54952	0.001	0.0122998	yes
AT4G28350	4:14026576-14028622	Col0	gcn5	1.9213	0.945117	-1.02352	-2.59991	0.0023	0.0234968	yes
AT4G28400	4:14048291-14050801	Col0	gcn5	14.1471	8.72343	-0.697537	-2.01328	0.0047	0.0397554	yes
AT4G28410	4:14052241-14055012	Col0	gcn5	2.44709	0.974417	-1.32846	-2.98717	5e-05	0.00109041	yes
AT4G29400	4:14466294-14468143	Col0	gcn5	3.46807	1.14534	-1.59836	-3.54738	5e-05	0.00109041	yes
AT4G29420	4:14470458-14472232	Col0	gcn5	9.77826	4.99672	-0.968597	-2.69763	0.00015	0.00276665	yes
AT4G29690	4:14540906-14542481	Col0	gcn5	7.66227	2.06847	-1.88921	-5.01291	5e-05	0.00109041	yes
AT4G29700	4:14543456-14545138	Col0	gcn5	8.57457	4.64012	-0.885901	-2.61793	0.00075	0.00994565	yes
AT4G29780	4:14579703-14581700	Col0	gcn5	32.1548	16.9772	-0.921432	-3.4045	5e-05	0.00109041	yes
AT4G29905	4:14626920-14627631	Col0	gcn5	235.381	123.71	-0.92804	-2.9346	0.00035	0.00549683	yes
AT4G30280	4:14825807-14827047	Col0	gcn5	78.2896	29.9032	-1.38852	-4.27654	5e-05	0.00109041	yes
AT4G30440	4:14881854-14883480	Col0	gcn5	125.842	76.2872	-0.722096	-2.33807	0.00115	0.0135889	yes
AT4G30450	4:14886026-14886675	Col0	gcn5	44.0475	10.5882	-2.0566	-5.26095	5e-05	0.00109041	yes
AT4G30460	4:14888979-14889802	Col0	gcn5	43.2381	18.4678	-1.22729	-6.97534	5e-05	0.00109041	yes
AT4G30720	4:14971905-14975519	Col0	gcn5	12.2711	7.48399	-0.713389	-2.1762	0.00255	0.0254094	yes
AT4G31290	4:15185800-15188484	Col0	gcn5	42.3607	23.2714	-0.864164	-2.69698	0.00035	0.00549683	yes
AT4G31360	4:15221842-15223627	Col0	gcn5	2.73544	1.37101	-0.996537	-2.31003	0.00225	0.0230982	yes
AT4G31380	4:15229784-15230718	Col0	gcn5	3.0087	1.06756	-1.49482	-2.5005	0.0009	0.0113825	yes
AT4G31470	4:15261745-15262303	Col0	gcn5	2.55462	0.496769	-2.36246	-3.07525	0.0025	0.0250297	yes
AT4G31910	4:15441081-15443900	Col0	gcn5	6.63746	2.6775	-1.30975	-3.54298	5e-05	0.00109041	yes
AT4G31920	4:15444116-15446959	Col0	gcn5	6.35852	3.48987	-0.86552	-2.39562	0.00045	0.00667389	yes
AT4G31940	4:15451987-15454160	Col0	gcn5	0.845708	0.0674278	-3.64874	-3.91634	0.00075	0.00994565	yes
AT4G32000	4:15473970-15476685	Col0	gcn5	1.21396	0.34003	-1.83599	-3.2315	5e-05	0.00109041	yes
AT4G32030	4:15490739-15493423	Col0	gcn5	19.921	11.5592	-0.785245	-2.39975	0.00065	0.00884816	yes
AT4G32270	4:15574867-15576543	Col0	gcn5	5.81159	2.81528	-1.04565	-2.575	0.00045	0.00667389	yes
AT4G32280	4:15583386-15584769	Col0	gcn5	8.94904	1.98292	-2.1741	-4.68144	5e-05	0.00109041	yes
AT4G32290	4:15589673-15591164	Col0	gcn5	9.85518	6.10377	-0.691183	-1.96892	0.0063	0.0491414	yes
AT4G32295	4:15592892-15594273	Col0	gcn5	3.06973	1.12848	-1.44373	-2.8711	0.00035	0.00549683	yes
AT4G33120	4:15975385-15978111	Col0	gcn5	4.29669	0.874479	-2.29673	-5.15584	5e-05	0.00109041	yes
AT4G33180	4:16000176-16002269	Col0	gcn5	12.4635	5.27529	-1.24038	-3.5432	5e-05	0.00109041	yes
AT4G33420	4:16084827-16086296	Col0	gcn5	56.1624	35.4173	-0.66515	-2.0443	0.0039	0.0347336	yes
AT4G33500	4:16112657-16116348	Col0	gcn5	14.2416	9.16856	-0.635343	-1.96311	0.00535	0.0434713	yes
AT4G33550	4:16134439-16135056	Col0	gcn5	2.4428	0.658046	-1.89228	-2.51335	0.0024	0.024271	yes
AT4G33720	4:16182751-16183533	Col0	gcn5	97.6044	21.699	-2.16932	-5.68186	5e-05	0.00109041	yes
AT4G34060	4:16314002-16319426	Col0	gcn5	0.481875	0.20779	-1.21353	-2.20428	0.0044	0.0379811	yes
AT4G34150	4:16354945-16357293	Col0	gcn5	69.6511	38.798	-0.844163	-2.58775	0.00015	0.00276665	yes
AT4G34480	4:16480933-16483995	Col0	gcn5	15.246	5.96368	-1.35416	-4.12914	5e-05	0.00109041	yes
AT4G34610	4:16530345-16533034	Col0	gcn5	6.34643	2.84574	-1.15714	-3.32879	5e-05	0.00109041	yes
AT4G34680	4:16553389-16554740	Col0	gcn5	7.62704	3.2722	-1.22086	-3.01549	5e-05	0.00109041	yes
AT4G34730	4:16569395-16573680	Col0	gcn5	14.448	8.84954	-0.707193	-2.22659	0.0026	0.0257613	yes
AT4G34980	4:16656690-16659339	Col0	gcn5	29.3792	14.2341	-1.04544	-3.34054	5e-05	0.00109041	yes
AT4G35290	4:16789548-16793685	Col0	gcn5	1.00249	0.471513	-1.08821	-2.23619	0.00255	0.0254094	yes
AT4G35390	4:16829325-16830692	Col0	gcn5	1.63208	0.759125	-1.10431	-2.27113	0.0061	0.0480443	yes
AT4G35770	4:16944940-16946192	Col0	gcn5	921.454	566.627	-0.701513	-2.02024	0.004	0.0353549	yes
AT4G35900	4:17004594-17006287	Col0	gcn5	2.68301	0.942309	-1.50958	-2.98685	0.0001	0.00198164	yes
AT4G35985	4:17032267-17033862	Col0	gcn5	7.71467	4.05489	-0.92794	-2.59742	0.00045	0.00667389	yes
AT4G36010	4:17039062-17041141	Col0	gcn5	3.29223	1.59552	-1.04504	-2.43985	0.0011	0.0131606	yes
AT4G36030	4:17044944-17047315	Col0	gcn5	11.4626	7.26812	-0.657275	-2.14303	0.00445	0.0382402	yes
AT4G36410	4:17201921-17202988	Col0	gcn5	35.0247	21.1566	-0.727266	-2.25948	0.0027	0.0264902	yes
AT4G36500	4:17225911-17226610	Col0	gcn5	74.6032	43.5737	-0.77578	-2.51099	0.0006	0.00828	yes
AT4G36540	4:17243582-17245296	Col0	gcn5	21.6317	10.8405	-0.996716	-2.97075	5e-05	0.00109041	yes
AT4G36550	4:17245399-17248461	Col0	gcn5	7.0814	3.68312	-0.943108	-2.68095	0.00045	0.00667389	yes
AT4G36830	4:17349435-17350480	Col0	gcn5	0.795016	0.17113	-2.2159	-2.4528	0.0049	0.0410512	yes
AT4G36850	4:17353290-17355891	Col0	gcn5	247.321	150.578	-0.715868	-2.16833	0.0023	0.0234968	yes
AT4G36870	4:17368964-17373930	Col0	gcn5	9.47311	4.81491	-0.976331	-2.95876	5e-05	0.00109041	yes
AT4G37160	4:17494704-17497124	Col0	gcn5	2.07535	0.516637	-2.00613	-3.88239	5e-05	0.00109041	yes
AT4G37220	4:17515079-17516162	Col0	gcn5	32.3967	18.8661	-0.780051	-2.27689	0.0016	0.0176478	yes
AT4G37300	4:17554640-17555861	Col0	gcn5	259.154	146.189	-0.825979	-2.59157	0.00015	0.00276665	yes
AT4G37400	4:17584050-17586360	Col0	gcn5	2.29397	0.373276	-2.61953	-5.33005	5e-05	0.00109041	yes
AT4G37560	4:17646407-17648684	Col0	gcn5	6.22533	2.7546	-1.17631	-3.27127	5e-05	0.00109041	yes
AT4G37580	4:17658611-17660878	Col0	gcn5	3.51648	1.95317	-0.848313	-2.07664	0.00345	0.0317469	yes
AT4G37610	4:17668950-17672353	Col0	gcn5	79.709	48.6777	-0.711483	-2.20501	0.0017	0.018451	yes
AT4G37682	4:17703380-17704510	Col0	gcn5	0.947413	0.167704	-2.49808	-2.71454	0.00485	0.0407947	yes
AT4G37920	4:17828432-17830465	Col0	gcn5	17.8304	8.38715	-1.08808	-3.21771	5e-05	0.00109041	yes
AT4G38330	4:17951469-17952763	Col0	gcn5	2.70853	1.34172	-1.01343	-1.98585	0.0059	0.0468903	yes
AT4G38390	4:17975775-17978380	Col0	gcn5	0.896305	0.395362	-1.18081	-2.22478	0.00425	0.0370051	yes
AT4G38400	4:17978442-17979740	Col0	gcn5	12.4253	6.55745	-0.922072	-2.52387	0.00055	0.00777873	yes
AT4G38410	4:17980939-17981719	Col0	gcn5	2.97619	1.12045	-1.40938	-3.46017	0.00095	0.011844	yes
AT4G38650	4:18063165-18065849	Col0	gcn5	2.77845	1.34221	-1.04966	-2.58555	5e-05	0.00109041	yes
AT4G38660	4:18066176-18068205	Col0	gcn5	11.7387	5.3851	-1.12422	-3.15987	5e-05	0.00109041	yes
AT4G38670	4:18069558-18071355	Col0	gcn5	5.52859	2.97443	-0.894298	-2.28968	0.00155	0.0172318	yes
AT4G38690	4:18074474-18075765	Col0	gcn5	29.806	13.5873	-1.13334	-3.69748	5e-05	0.00109041	yes
AT4G38810	4:18115282-18119077	Col0	gcn5	17.7246	10.0623	-0.816792	-2.50273	0.0004	0.00609558	yes
AT4G38830	4:18122325-18124943	Col0	gcn5	0.524514	0.175402	-1.58032	-2.31353	0.00355	0.0323419	yes
AT4G38950	4:18154394-18159936	Col0	gcn5	6.1662	3.35843	-0.876596	-2.6296	0.00035	0.00549683	yes
AT4G39400	4:18324660-18328826	Col0	gcn5	76.9507	45.903	-0.745345	-2.3469	0.00105	0.0127435	yes
AT4G39640	4:18399954-18402963	Col0	gcn5	12.1222	4.76102	-1.34831	-3.94915	5e-05	0.00109041	yes
AT4G39800	4:18469347-18471967	Col0	gcn5	32.2042	12.9372	-1.31572	-4.15072	5e-05	0.00109041	yes
AT5G01100	5:34595-37948	Col0	gcn5	4.07766	2.4082	-0.759784	-2.03388	0.0049	0.0410512	yes
AT5G01110	5:41767-44375	Col0	gcn5	1.6157	0.84881	-0.928646	-1.96933	0.0044	0.0379811	yes
AT5G01220	5:86584-89986	Col0	gcn5	10.0028	5.21622	-0.939326	-2.78749	0.0002	0.00353104	yes
AT5G01240	5:97893-101835	Col0	gcn5	15.0499	4.23303	-1.83	-5.58314	5e-05	0.00109041	yes
AT5G01380	5:155638-157601	Col0	gcn5	2.64925	0.913777	-1.53567	-4.12513	5e-05	0.00109041	yes
AT5G01730	5:272831-277561	Col0	gcn5	5.75606	3.05737	-0.912788	-2.80307	0.00015	0.00276665	yes
AT5G01740	5:280721-281445	Col0	gcn5	43.1408	23.1431	-0.89847	-3.20541	0.00015	0.00276665	yes
AT5G01820	5:313192-315000	Col0	gcn5	9.10741	5.45485	-0.739502	-2.7977	0.00265	0.0261337	yes
AT5G02150	5:423383-426079	Col0	gcn5	19.1767	8.59273	-1.15817	-3.33593	5e-05	0.00109041	yes
AT5G02180	5:430876-433741	Col0	gcn5	9.62801	4.78953	-1.00735	-3.00492	0.0001	0.00198164	yes
AT5G02200	5:437459-438894	Col0	gcn5	6.12959	3.32664	-0.881725	-2.26945	0.00425	0.0370051	yes
AT5G02440	5:531027-532938	Col0	gcn5	4.34353	2.31724	-0.906462	-2.24905	0.00355	0.0323419	yes
AT5G02540	5:568523-570920	Col0	gcn5	11.079	5.65125	-0.971191	-2.86654	0.00025	0.00422251	yes
AT5G02560	5:575381-576606	Col0	gcn5	6.68421	2.38692	-1.48561	-3.34671	5e-05	0.00109041	yes
AT5G02580	5:579851-580787	Col0	gcn5	2.61567	0.798325	-1.71213	-2.75104	0.0009	0.0113825	yes
AT5G03050	5:715028-716321	Col0	gcn5	3.45272	1.3832	-1.31972	-2.68638	0.00025	0.00422251	yes
AT5G03110	5:730291-731448	Col0	gcn5	3.39265	1.78433	-0.927032	-2.6424	0.00505	0.0419571	yes
AT5G03545	5:894705-895400	Col0	gcn5	26.74	9.29237	-1.52488	-3.8693	5e-05	0.00109041	yes
AT5G03570	5:903755-906664	Col0	gcn5	2.0924	0.722262	-1.53457	-3.33312	0.0001	0.00198164	yes
AT5G03620	5:918737-921874	Col0	gcn5	0.528898	0.207369	-1.35079	-2.23671	0.004	0.0353549	yes
AT5G03720	5:971785-973683	Col0	gcn5	6.44651	2.90939	-1.1478	-3.1296	0.0001	0.00198164	yes
AT5G03780	5:999101-1001029	Col0	gcn5	2.63607	1.22806	-1.10201	-2.77561	0.00075	0.00994565	yes
AT5G03860	5:1032102-1034973	Col0	gcn5	3.42235	1.75529	-0.963278	-2.5566	0.00065	0.00884816	yes
AT5G04120	5:1120002-1121775	Col0	gcn5	0.270857	0	#NAME?	#NAME?	5e-05	0.00109041	yes
AT5G04150	5:1138558-1139476	Col0	gcn5	1.43194	0.139407	-3.36059	-3.29389	0.0025	0.0250297	yes
AT5G04190	5:1150891-1152481	Col0	gcn5	22.6337	8.69596	-1.38006	-4.1642	5e-05	0.00109041	yes
AT5G04310	5:1203202-1207352	Col0	gcn5	2.54284	1.19202	-1.09303	-2.75482	0.0004	0.00609558	yes
AT5G04970	5:1464144-1467041	Col0	gcn5	1.30208	0.443418	-1.55408	-3.10599	5e-05	0.00109041	yes
AT5G05690	5:1702687-1706787	Col0	gcn5	74.502	26.8604	-1.4718	-4.58558	5e-05	0.00109041	yes
AT5G05880	5:1769647-1771515	Col0	gcn5	6.66603	3.75058	-0.829712	-2.17188	0.00215	0.0222234	yes
AT5G05890	5:1772542-1774113	Col0	gcn5	11.7085	7.14231	-0.713095	-2.1627	0.00455	0.0388773	yes
AT5G05900	5:1774512-1776381	Col0	gcn5	0.808603	0.185509	-2.12394	-2.86608	0.0009	0.0113825	yes
AT5G06200	5:1877332-1878116	Col0	gcn5	2.77628	1.00687	-1.46327	-2.18712	0.005	0.0416568	yes
AT5G06710	5:2068064-2070361	Col0	gcn5	3.65091	1.76309	-1.05015	-2.58677	0.00065	0.00884816	yes
AT5G06760	5:2089491-2090430	Col0	gcn5	0.674361	0.0979089	-2.78401	-3.0744	0.0047	0.0397554	yes
AT5G06870	5:2133917-2135166	Col0	gcn5	57.8602	36.4237	-0.667695	-2.0142	0.00465	0.0394117	yes
AT5G07000	5:2171402-2172939	Col0	gcn5	13.0833	5.77997	-1.1786	-3.37544	5e-05	0.00109041	yes
AT5G07030	5:2183359-2185972	Col0	gcn5	10.0074	4.47849	-1.15998	-3.32736	5e-05	0.00109041	yes
AT5G07240	5:2271918-2275990	Col0	gcn5	10.7189	5.51881	-0.957731	-2.21893	0.0034	0.0314519	yes
AT5G07460	5:2360633-2362013	Col0	gcn5	10.3898	6.16684	-0.752567	-2.00891	0.0042	0.0366759	yes
AT5G07690	5:2446763-2448543	Col0	gcn5	1.67929	0.476172	-1.81829	-3.27303	5e-05	0.00109041	yes
AT5G09760	5:3032374-3034543	Col0	gcn5	10.8632	5.22906	-1.05483	-3.13489	5e-05	0.00109041	yes
AT5G09978	5:3120712-3121864	Col0	gcn5	2.29841	0.517456	-2.15113	-3.4424	5e-05	0.00109041	yes
AT5G09980	5:3122730-3123964	Col0	gcn5	4.45468	1.46636	-1.60309	-3.30627	5e-05	0.00109041	yes
AT5G10130	5:3171298-3172528	Col0	gcn5	6.43677	0.938717	-2.77758	-5.42942	5e-05	0.00109041	yes
AT5G10150	5:3181982-3183865	Col0	gcn5	13.1696	3.22075	-2.03174	-6.48775	5e-05	0.00109041	yes
AT5G10160	5:3185745-3190251	Col0	gcn5	38.0278	20.5503	-0.887895	-2.27285	0.0014	0.0159087	yes
AT5G10210	5:3206139-3208825	Col0	gcn5	7.60075	4.00889	-0.922939	-2.28593	0.00155	0.0172318	yes
AT5G10250	5:3217027-3219368	Col0	gcn5	0.740174	0.171067	-2.1133	-3.05006	0.0004	0.00609558	yes
AT5G10300	5:3239616-3240870	Col0	gcn5	7.05823	2.21441	-1.67238	-3.89003	5e-05	0.00109041	yes
AT5G10410	5:3271914-3273395	Col0	gcn5	1.65885	0.479368	-1.79098	-2.88755	0.0005	0.00724191	yes
AT5G10570	5:3341356-3342992	Col0	gcn5	0.927697	0.188409	-2.29979	-2.90858	0.00145	0.0163183	yes
AT5G11550	5:3708008-3709246	Col0	gcn5	10.7544	6.46954	-0.733194	-2.40607	0.0053	0.0431985	yes
AT5G12020	5:3882236-3882938	Col0	gcn5	21.9533	2.01724	-3.44398	-9.66005	5e-05	0.00109041	yes
AT5G12030	5:3884106-3884737	Col0	gcn5	25.5334	2.18989	-3.54345	-10.4945	5e-05	0.00109041	yes
AT5G12050	5:3890103-3891513	Col0	gcn5	60.2608	27.9342	-1.10919	-3.33575	5e-05	0.00109041	yes
AT5G12270	5:3970130-3971301	Col0	gcn5	1.65528	0.375149	-2.14154	-3.53964	0.00025	0.00422251	yes
AT5G12320	5:3982683-3984078	Col0	gcn5	6.69009	3.81279	-0.811177	-2.00319	0.0051	0.0422059	yes
AT5G13100	5:4156659-4158553	Col0	gcn5	35.1461	17.6017	-0.997653	-3.25024	5e-05	0.00109041	yes
AT5G13460	5:4315758-4318360	Col0	gcn5	7.16228	4.49345	-0.672596	-1.95004	0.0063	0.0491414	yes
AT5G13720	5:4427782-4430837	Col0	gcn5	38.7116	16.6962	-1.21324	-2.40873	0.00175	0.0189254	yes
AT5G13870	5:4474975-4477045	Col0	gcn5	4.1552	2.21124	-0.910065	-2.22968	0.0024	0.024271	yes
AT5G14360	5:4630996-4631742	Col0	gcn5	6.57585	2.61952	-1.32788	-2.67173	0.0003	0.00486777	yes
AT5G14460	5:4658440-4662668	Col0	gcn5	15.812	6.44017	-1.29585	-3.49554	5e-05	0.00109041	yes
AT5G14570	5:4695083-4697078	Col0	gcn5	18.0199	10.0668	-0.839986	-2.6523	0.00015	0.00276665	yes
AT5G14660	5:4726640-4728746	Col0	gcn5	16.7169	8.68325	-0.945005	-2.78503	5e-05	0.00109041	yes
AT5G14740	5:4757971-4762615	Col0	gcn5	323.67	151.394	-1.09622	-3.42918	5e-05	0.00109041	yes
AT5G14880	5:4814243-4817667	Col0	gcn5	17.5003	11.0669	-0.66113	-2.03879	0.0035	0.0319972	yes
AT5G15170	5:4926093-4929502	Col0	gcn5	3.14845	1.77874	-0.823786	-2.11608	0.00365	0.0330242	yes
AT5G15180	5:4930518-4932363	Col0	gcn5	4.93524	2.45532	-1.00721	-2.44081	0.00095	0.011844	yes
AT5G15240	5:4947666-4950340	Col0	gcn5	3.60736	0.982255	-1.87677	-4.40016	5e-05	0.00109041	yes
AT5G15265	5:4956500-4957533	Col0	gcn5	4.97	1.79259	-1.4712	-2.96201	0.0005	0.00724191	yes
AT5G15410	5:5003306-5006882	Col0	gcn5	40.3435	21.7263	-0.892898	-2.76747	5e-05	0.00109041	yes
AT5G15530	5:5038750-5040840	Col0	gcn5	20.0591	8.62068	-1.21838	-3.68414	5e-05	0.00109041	yes
AT5G15600	5:5078199-5079091	Col0	gcn5	3.8335	1.5993	-1.26122	-2.88405	0.00195	0.020622	yes
AT5G15760	5:5143052-5144053	Col0	gcn5	7.12465	2.95346	-1.27041	-2.82431	0.0001	0.00198164	yes
AT5G15830	5:5168542-5169361	Col0	gcn5	15.5277	7.6667	-1.01816	-2.65722	0.0006	0.00828	yes
AT5G15870	5:5182640-5184878	Col0	gcn5	14.4891	7.93353	-0.868933	-2.70179	0.0004	0.00609558	yes
AT5G15970	5:5211910-5212665	Col0	gcn5	81.2885	40.8474	-0.992808	-2.75279	0.00025	0.00422251	yes
AT5G16023	5:5232730-5232886	Col0	gcn5	4.68187	0	#NAME?	#NAME?	0.00085	0.0109275	yes
AT5G16030	5:5238177-5243329	Col0	gcn5	71.8271	21.0209	-1.77271	-5.24562	5e-05	0.00109041	yes
AT5G16140	5:5270169-5271921	Col0	gcn5	7.15295	3.68075	-0.958538	-2.47792	0.001	0.0122998	yes
AT5G16200	5:5289564-5290202	Col0	gcn5	6.55172	2.75847	-1.24801	-3.23095	0.0006	0.00828	yes
AT5G16410	5:5365668-5367385	Col0	gcn5	4.5876	2.10407	-1.12456	-2.71842	0.00035	0.00549683	yes
AT5G16720	5:5494227-5496810	Col0	gcn5	7.18409	4.45774	-0.688492	-2.1587	0.005	0.0416568	yes
AT5G17270	5:5679990-5685597	Col0	gcn5	2.54211	1.30768	-0.959019	-2.55339	0.00025	0.00422251	yes
AT5G17350	5:5718771-5719608	Col0	gcn5	18.1987	8.02089	-1.182	-3.23182	5e-05	0.00109041	yes
AT5G17490	5:5764062-5766077	Col0	gcn5	4.50983	1.65014	-1.45049	-3.98619	5e-05	0.00109041	yes
AT5G17580	5:5795301-5797178	Col0	gcn5	2.94486	1.11589	-1.40001	-3.12868	0.0001	0.00198164	yes
AT5G17660	5:5818547-5820864	Col0	gcn5	4.20385	1.54516	-1.44396	-3.44517	5e-05	0.00109041	yes
AT5G18050	5:5974566-5975054	Col0	gcn5	8.52395	3.87378	-1.13778	-2.00767	0.0053	0.0431985	yes
AT5G18060	5:5975953-5976496	Col0	gcn5	11.4569	4.31836	-1.40767	-2.69941	0.0007	0.00940108	yes
AT5G18290	5:6055027-6058368	Col0	gcn5	3.11449	1.77137	-0.814128	-2.09289	0.00565	0.0453833	yes
AT5G18470	5:6127796-6131015	Col0	gcn5	17.7464	7.89765	-1.16803	-3.06716	5e-05	0.00109041	yes
AT5G18600	5:6183257-6183954	Col0	gcn5	144.965	89.162	-0.701203	-2.43274	0.00305	0.0288612	yes
AT5G18860	5:6290675-6295811	Col0	gcn5	6.59557	2.99767	-1.13766	-3.37144	5e-05	0.00109041	yes
AT5G18930	5:6311724-6313323	Col0	gcn5	4.62266	1.93969	-1.2529	-2.97971	5e-05	0.00109041	yes
AT5G19040	5:6361836-6363413	Col0	gcn5	1.90661	0.911035	-1.06543	-2.33925	0.00325	0.0303444	yes
AT5G19060	5:6372798-6374903	Col0	gcn5	0.826871	0.353491	-1.22599	-2.09429	0.0051	0.0422059	yes
AT5G19100	5:6408241-6409417	Col0	gcn5	2.21219	0.954069	-1.21331	-2.22662	0.00465	0.0394117	yes
AT5G19110	5:6411560-6413170	Col0	gcn5	6.3228	0.63532	-3.31501	-6.69349	5e-05	0.00109041	yes
AT5G19150	5:6423152-6428467	Col0	gcn5	60.7541	37.733	-0.687154	-2.17275	0.0021	0.021846	yes
AT5G19160	5:6430485-6432728	Col0	gcn5	1.30083	0.57297	-1.1829	-2.28189	0.00205	0.0214531	yes
AT5G19170	5:6445244-6447419	Col0	gcn5	1.39881	0.333109	-2.07014	-3.47076	5e-05	0.00109041	yes
AT5G19190	5:6457259-6458031	Col0	gcn5	222.833	131.69	-0.758816	-2.24201	0.00155	0.0172318	yes
AT5G19240	5:6470128-6471062	Col0	gcn5	77.7358	33.1209	-1.23084	-3.57929	5e-05	0.00109041	yes
AT5G19520	5:6585420-6588936	Col0	gcn5	18.4223	9.73803	-0.919751	-2.83249	5e-05	0.00109041	yes
AT5G19580	5:6607370-6609626	Col0	gcn5	1.90411	0.849216	-1.16491	-2.79996	0.0004	0.00609558	yes
AT5G19740	5:6673932-6676859	Col0	gcn5	4.48354	2.48853	-0.849347	-2.37449	0.0019	0.0202049	yes
AT5G19830	5:6703149-6705249	Col0	gcn5	2.5527	1.27128	-1.00574	-2.22252	0.0027	0.0264902	yes
AT5G19890	5:6724114-6725923	Col0	gcn5	15.5313	9.34077	-0.733564	-2.05514	0.00365	0.0330242	yes
AT5G20040	5:6767796-6771190	Col0	gcn5	6.2116	3.48033	-0.83574	-2.35844	0.0015	0.0167556	yes
AT5G20045	5:6771557-6772188	Col0	gcn5	3.56142	1.25698	-1.50249	-2.32035	0.0049	0.0410512	yes
AT5G20550	5:6952416-6953896	Col0	gcn5	2.25757	1.04464	-1.11176	-2.21742	0.00235	0.0238456	yes
AT5G21100	5:7168183-7170928	Col0	gcn5	8.4608	3.4995	-1.27365	-3.62701	5e-05	0.00109041	yes
AT5G21170	5:7205561-7208496	Col0	gcn5	93.1285	55.7254	-0.740888	-2.32921	0.0009	0.0113825	yes
AT5G21482	5:7226726-7230210	Col0	gcn5	2.24901	0.956144	-1.23399	-3.00312	0.00015	0.00276665	yes
AT5G21950	5:7253920-7255944	Col0	gcn5	3.95599	0.482664	-3.03495	-5.93405	5e-05	0.00109041	yes
AT5G22355	5:7401706-7403825	Col0	gcn5	1.52216	0.638629	-1.25307	-2.34841	0.0019	0.0202049	yes
AT5G22390	5:7418115-7419249	Col0	gcn5	8.64603	3.27807	-1.39919	-4.31143	5e-05	0.00109041	yes
AT5G22690	5:7541270-7545182	Col0	gcn5	9.71071	6.08251	-0.674908	-2.05122	0.00435	0.0376267	yes
AT5G22740	5:7554927-7560073	Col0	gcn5	7.06216	4.43781	-0.670263	-2.02768	0.0052	0.0427811	yes
AT5G22800	5:7616072-7619981	Col0	gcn5	32.8218	20.908	-0.650599	-2.05788	0.00435	0.0376267	yes
AT5G22860	5:7639317-7642984	Col0	gcn5	4.09226	1.16943	-1.80709	-4.73309	5e-05	0.00109041	yes
AT5G22940	5:7676937-7679179	Col0	gcn5	9.2602	5.15179	-0.84597	-2.50109	0.00045	0.00667389	yes
AT5G23220	5:7819815-7820676	Col0	gcn5	3.96437	1.89059	-1.06826	-2.43038	0.00365	0.0330242	yes
AT5G23230	5:7825881-7826611	Col0	gcn5	3.4982	0.957423	-1.86938	-3.71334	0.0001	0.00198164	yes
AT5G23700	5:7992787-7996420	Col0	gcn5	0.564268	0.155757	-1.85708	-2.92435	0.00055	0.00777873	yes
AT5G23750	5:8009805-8011619	Col0	gcn5	3.58989	1.08264	-1.72939	-3.84299	5e-05	0.00109041	yes
AT5G23780	5:8017191-8019026	Col0	gcn5	0.747616	0.171697	-2.12243	-2.8892	0.0009	0.0113825	yes
AT5G23800	5:8022215-8024689	Col0	gcn5	1.01517	0.349838	-1.53696	-2.71045	0.0009	0.0113825	yes
AT5G23830	5:8033737-8034930	Col0	gcn5	8.2898	3.96054	-1.06564	-2.52288	0.0004	0.00609558	yes
AT5G23840	5:8035766-8036982	Col0	gcn5	1.77954	0.38112	-2.22319	-3.10387	0.0006	0.00828	yes
AT5G23860	5:8042875-8044819	Col0	gcn5	42.6421	27.0476	-0.656778	-2.13089	0.0035	0.0319972	yes
AT5G23870	5:8045843-8050175	Col0	gcn5	2.94129	1.55734	-0.917364	-2.66537	0.0017	0.018451	yes
AT5G24140	5:8164346-8167673	Col0	gcn5	0.555121	0.0948754	-2.5487	-3.27939	0.00105	0.0127435	yes
AT5G24530	5:8378832-8383401	Col0	gcn5	16.1588	8.65231	-0.901162	-2.90519	0.00025	0.00422251	yes
AT5G24580	5:8410257-8412265	Col0	gcn5	10.5478	2.4398	-2.1121	-6.84126	5e-05	0.00109041	yes
AT5G24750	5:8490571-8494587	Col0	gcn5	1.60584	0.728011	-1.14129	-2.62597	0.0004	0.00609558	yes
AT5G24770	5:8500475-8502224	Col0	gcn5	12.4885	1.02819	-3.60242	-8.00222	5e-05	0.00109041	yes
AT5G24800	5:8515199-8522767	Col0	gcn5	54.1744	21.0504	-1.36377	-2.5195	0.00165	0.0180667	yes
AT5G24900	5:8563808-8566812	Col0	gcn5	0.323652	0.056251	-2.52449	-2.71986	0.004	0.0353549	yes
AT5G24910	5:8567580-8570358	Col0	gcn5	0.867615	0.273859	-1.66362	-2.9781	0.0003	0.00486777	yes
AT5G24960	5:8599987-8603194	Col0	gcn5	0.63159	0.258556	-1.28851	-2.14716	0.0051	0.0422059	yes
AT5G25110	5:8657625-8659322	Col0	gcn5	3.16405	1.62031	-0.965501	-2.29387	0.0021	0.021846	yes
AT5G25140	5:8672423-8674629	Col0	gcn5	7.23112	1.25184	-2.53016	-5.99411	5e-05	0.00109041	yes
AT5G25240	5:8746604-8747197	Col0	gcn5	20.6658	11.8064	-0.80768	-2.78759	0.00455	0.0388773	yes
AT5G25830	5:9004312-9005502	Col0	gcn5	5.61633	2.02092	-1.47462	-3.47481	5e-05	0.00109041	yes
AT5G25840	5:9010723-9011498	Col0	gcn5	27.7278	9.45431	-1.55229	-5.56376	5e-05	0.00109041	yes
AT5G25980	5:9072726-9075690	Col0	gcn5	131.104	17.247	-2.92629	-9.03504	5e-05	0.00109041	yes
AT5G25990	5:9076106-9077379	Col0	gcn5	1.57155	0.131568	-3.57831	-3.3587	0.0017	0.018451	yes
AT5G26000	5:9079504-9082384	Col0	gcn5	373.885	160.645	-1.21872	-3.6499	5e-05	0.00109041	yes
AT5G26230	5:9173516-9174542	Col0	gcn5	5.27575	2.56775	-1.03887	-2.22931	0.0021	0.021846	yes
AT5G26260	5:9200462-9202400	Col0	gcn5	40.1429	25.3313	-0.664223	-2.06244	0.00405	0.0355876	yes
AT5G26920	5:9475681-9478751	Col0	gcn5	6.43686	3.69884	-0.799283	-2.23381	0.0018	0.0193468	yes
AT5G27360	5:9657025-9662559	Col0	gcn5	1.97354	0.859154	-1.1998	-2.9387	5e-05	0.00109041	yes
AT5G27420	5:9684071-9685561	Col0	gcn5	12.935	7.35117	-0.815228	-2.61776	0.001	0.0122998	yes
AT5G27560	5:9731601-9733918	Col0	gcn5	13.1536	4.59787	-1.51642	-4.31185	5e-05	0.00109041	yes
AT5G27690	5:9803763-9805160	Col0	gcn5	7.38185	3.46636	-1.09056	-3.19432	5e-05	0.00109041	yes
AT5G27889	5:9903436-9903598	Col0	gcn5	70.3824	11.7916	-2.57745	-2.84947	0.0025	0.0250297	yes
AT5G27890	5:9903639-9905914	Col0	gcn5	5.77694	0.968424	-2.57659	-6.11624	5e-05	0.00109041	yes
AT5G27920	5:9941904-9944778	Col0	gcn5	24.0095	11.3615	-1.07944	-3.3815	5e-05	0.00109041	yes
AT5G27930	5:9958089-9961264	Col0	gcn5	4.52979	2.60897	-0.795962	-2.16938	0.0031	0.0292161	yes
AT5G28020	5:10026182-10028580	Col0	gcn5	12.8766	7.52223	-0.775519	-2.28556	0.00155	0.0172318	yes
AT5G28610	5:10610958-10611446	Col0	gcn5	4.42131	1.22355	-1.8534	-4.24629	0.0009	0.0113825	yes
AT5G28630	5:10636630-10637249	Col0	gcn5	6.273	2.43128	-1.36744	-5.80104	0.0003	0.00486777	yes
AT5G35190	5:13434180-13435167	Col0	gcn5	15.6382	7.38147	-1.0831	-2.73119	0.0003	0.00486777	yes
AT5G35525	5:13707083-13707955	Col0	gcn5	1.64408	0.347486	-2.24226	-2.77276	0.003	0.028555	yes
AT5G35580	5:13761964-13763944	Col0	gcn5	2.84739	1.54953	-0.877806	-2.07762	0.0048	0.0404388	yes
AT5G35940	5:14090824-14092977	Col0	gcn5	2.93724	0.652222	-2.17103	-4.49034	5e-05	0.00109041	yes
AT5G36180	5:14239027-14242135	Col0	gcn5	0.495238	0.11536	-2.10198	-2.86807	0.00095	0.011844	yes
AT5G37180	5:14718237-14722913	Col0	gcn5	1.05835	0.454436	-1.21966	-2.58337	0.0006	0.00828	yes
AT5G37660	5:14959796-14961594	Col0	gcn5	4.94979	2.61235	-0.922018	-2.2393	0.0018	0.0193468	yes
AT5G37990	5:15133736-15135500	Col0	gcn5	8.78184	4.1047	-1.09725	-2.83825	0.0001	0.00198164	yes
AT5G38100	5:15199488-15201197	Col0	gcn5	2.18994	0.820409	-1.41648	-2.55274	0.00035	0.00549683	yes
AT5G38540	5:15426809-15428710	Col0	gcn5	0.417712	0.0890447	-2.22991	-2.48219	0.00515	0.0424693	yes
AT5G38550	5:15432780-15435779	Col0	gcn5	1.60712	0.752362	-1.09498	-2.32484	0.00165	0.0180667	yes
AT5G38990	5:15608813-15611598	Col0	gcn5	14.8274	8.55314	-0.793743	-2.57999	0.00075	0.00994565	yes
AT5G39130	5:15665501-15666444	Col0	gcn5	4.95791	0.473645	-3.38785	-5.0274	5e-05	0.00109041	yes
AT5G39160	5:15679013-15680002	Col0	gcn5	16.4837	1.63055	-3.33761	-6.97875	5e-05	0.00109041	yes
AT5G39190	5:15692590-15693581	Col0	gcn5	19.0498	2.10011	-3.18124	-7.05412	5e-05	0.00109041	yes
AT5G39660	5:15878698-15881044	Col0	gcn5	18.6561	11.6507	-0.679222	-2.15094	0.0039	0.0347336	yes
AT5G40150	5:16059508-16061043	Col0	gcn5	5.4543	2.86216	-0.930288	-2.26918	0.00215	0.0222234	yes
AT5G40610	5:16264860-16267354	Col0	gcn5	7.97897	3.7982	-1.07089	-2.94812	5e-05	0.00109041	yes
AT5G41000	5:16420779-16423830	Col0	gcn5	3.76258	2.08142	-0.854156	-2.21913	0.0027	0.0264902	yes
AT5G41100	5:16447221-16450881	Col0	gcn5	6.63457	4.09994	-0.694401	-2.00179	0.0049	0.0410512	yes
AT5G41460	5:16589597-16592241	Col0	gcn5	0.759791	0.291034	-1.38441	-2.27131	0.00295	0.0281938	yes
AT5G41740	5:16688625-16693119	Col0	gcn5	9.69752	6.01383	-0.68933	-2.10688	0.003	0.028555	yes
AT5G42200	5:16860466-16861232	Col0	gcn5	14.0314	6.88693	-1.02673	-2.59032	0.0002	0.00353104	yes
AT5G42590	5:17031110-17033726	Col0	gcn5	0.555529	0.0393214	-3.82047	-3.45085	0.003	0.028555	yes
AT5G42650	5:17097594-17099395	Col0	gcn5	46.9112	25.009	-0.907487	-3.10723	0.0002	0.00353104	yes
AT5G42690	5:17116427-17119838	Col0	gcn5	1.35946	0.465531	-1.54609	-3.09746	5e-05	0.00109041	yes
AT5G42780	5:17154775-17155757	Col0	gcn5	4.04905	1.35955	-1.57446	-4.15793	5e-05	0.00109041	yes
AT5G42930	5:17210545-17214220	Col0	gcn5	0.379891	0.10046	-1.91896	-2.59952	0.00265	0.0261337	yes
AT5G43520	5:17485438-17486191	Col0	gcn5	19.4774	10.1744	-0.93685	-2.46377	0.0007	0.00940108	yes
AT5G43860	5:17630449-17632312	Col0	gcn5	2.66283	1.33259	-0.998722	-2.12841	0.00395	0.0350454	yes
AT5G44050	5:17722483-17726379	Col0	gcn5	1.54133	0.605484	-1.34801	-2.93098	0.0004	0.00609558	yes
AT5G44130	5:17761089-17762003	Col0	gcn5	271.736	128.162	-1.08424	-3.49047	5e-05	0.00109041	yes
AT5G44210	5:17806471-17807534	Col0	gcn5	6.61187	3.41638	-0.952592	-2.41383	0.0009	0.0113825	yes
AT5G44260	5:17829625-17831225	Col0	gcn5	106.059	54.0599	-0.972241	-2.99982	5e-05	0.00109041	yes
AT5G44410	5:17891221-17892978	Col0	gcn5	4.93456	2.59143	-0.929175	-2.34084	0.0011	0.0131606	yes
AT5G44572	5:17968151-17969563	Col0	gcn5	18.9273	11.4622	-0.723578	-2.07132	0.0051	0.0422059	yes
AT5G44582	5:17980861-17981807	Col0	gcn5	3.14628	1.07225	-1.55301	-2.80247	0.0028	0.0272679	yes
AT5G44610	5:17993564-17994676	Col0	gcn5	30.4658	12.342	-1.30362	-5.4158	5e-05	0.00109041	yes
AT5G44670	5:18018904-18021385	Col0	gcn5	4.96485	2.6289	-0.917292	-2.41388	0.0009	0.0113825	yes
AT5G44770	5:18065054-18066680	Col0	gcn5	0.300809	0	#NAME?	#NAME?	5e-05	0.00109041	yes
AT5G44930	5:18138774-18142147	Col0	gcn5	7.24949	4.52837	-0.678886	-1.97122	0.0052	0.0427811	yes
AT5G45080	5:18191574-18193207	Col0	gcn5	1.35882	0.527642	-1.36472	-2.33414	0.00205	0.0214531	yes
AT5G45150	5:18260440-18264346	Col0	gcn5	0.68861	0.300036	-1.19855	-2.20777	0.00375	0.0337548	yes
AT5G45200	5:18283966-18290332	Col0	gcn5	0.307724	0.0581176	-2.40459	-3.49704	0.00025	0.00422251	yes
AT5G45280	5:18345594-18349695	Col0	gcn5	6.15596	3.24141	-0.925363	-2.73213	0.00035	0.00549683	yes
AT5G45310	5:18359274-18361114	Col0	gcn5	3.72915	0.836536	-2.15635	-4.4029	5e-05	0.00109041	yes
AT5G45370	5:18388290-18390420	Col0	gcn5	3.32141	1.59912	-1.05452	-2.48239	0.0011	0.0131606	yes
AT5G45650	5:18513430-18518868	Col0	gcn5	0.617086	0.130072	-2.24616	-3.63558	5e-05	0.00109041	yes
AT5G45800	5:18575535-18579107	Col0	gcn5	11.4055	7.24131	-0.655411	-1.9788	0.00555	0.0447852	yes
AT5G45820	5:18586979-18588543	Col0	gcn5	84.2338	41.8849	-1.00797	-3.10073	5e-05	0.00109041	yes
AT5G45830	5:18589481-18591400	Col0	gcn5	9.90737	5.24282	-0.918158	-2.53718	0.00045	0.00667389	yes
AT5G45960	5:18637022-18640361	Col0	gcn5	0.705595	0.146138	-2.27151	-3.48913	0.00045	0.00667389	yes
AT5G46160	5:18711159-18712532	Col0	gcn5	23.0793	13.7481	-0.747373	-2.21097	0.0023	0.0234968	yes
AT5G46295	5:18779795-18780205	Col0	gcn5	7.90465	1.05589	-2.90423	-4.1507	5e-05	0.00109041	yes
AT5G46640	5:18924476-18926575	Col0	gcn5	3.87141	1.28317	-1.59314	-3.639	5e-05	0.00109041	yes
AT5G46720	5:18959168-18959749	Col0	gcn5	2.16264	0.46971	-2.20295	-2.70004	0.002	0.021024	yes
AT5G46870	5:19015232-19017063	Col0	gcn5	2.17978	0.481367	-2.17897	-3.83084	5e-05	0.00109041	yes
AT5G46890	5:19036295-19036916	Col0	gcn5	4.53868	0.469401	-3.27338	-4.40134	0.00085	0.0109275	yes
AT5G46900	5:19039700-19040402	Col0	gcn5	5.26174	0.76186	-2.78794	-3.61085	0.00015	0.00276665	yes
AT5G47000	5:19068943-19070333	Col0	gcn5	0.685051	0.149714	-2.194	-2.66709	0.0039	0.0347336	yes
AT5G47050	5:19106339-19108348	Col0	gcn5	9.09774	4.08869	-1.15387	-3.2154	5e-05	0.00109041	yes
AT5G47230	5:19179938-19181129	Col0	gcn5	17.7475	7.63686	-1.21656	-3.64402	5e-05	0.00109041	yes
AT5G47450	5:19248248-19249504	Col0	gcn5	22.8718	4.69498	-2.28438	-6.04832	5e-05	0.00109041	yes
AT5G47590	5:19297816-19299152	Col0	gcn5	19.1534	4.89764	-1.96745	-5.38652	5e-05	0.00109041	yes
AT5G47800	5:19353675-19356300	Col0	gcn5	3.01876	1.73152	-0.801913	-1.97477	0.00465	0.0394117	yes
AT5G47910	5:19397442-19402061	Col0	gcn5	19.7233	10.291	-0.938516	-2.95263	0.0001	0.00198164	yes
AT5G47950	5:19417030-19418546	Col0	gcn5	3.20553	0.354387	-3.17716	-5.86883	5e-05	0.00109041	yes
AT5G48010	5:19456959-19461689	Col0	gcn5	0.376324	0.119194	-1.65867	-2.40602	0.0011	0.0131606	yes
AT5G48070	5:19482105-19483452	Col0	gcn5	5.10059	2.40786	-1.08291	-2.39832	0.00125	0.0144699	yes
AT5G48100	5:19489326-19492744	Col0	gcn5	0.766252	0.0980962	-2.96555	-4.18771	5e-05	0.00109041	yes
AT5G48110	5:19501156-19504357	Col0	gcn5	14.0644	6.63497	-1.08389	-3.26608	5e-05	0.00109041	yes
AT5G48320	5:19581704-19584748	Col0	gcn5	0.812819	0.225328	-1.85091	-3.19088	5e-05	0.00109041	yes
AT5G48360	5:19595656-19598492	Col0	gcn5	12.1202	5.76207	-1.07275	-3.19335	5e-05	0.00109041	yes
AT5G48440	5:19629657-19632639	Col0	gcn5	4.7041	2.65578	-0.82478	-2.22625	0.0026	0.0257613	yes
AT5G48540	5:19668963-19669920	Col0	gcn5	19.414	10.3254	-0.910909	-2.48365	0.00055	0.00777873	yes
AT5G49630	5:20142469-20146498	Col0	gcn5	3.58591	1.27127	-1.49606	-3.85108	5e-05	0.00109041	yes
AT5G49730	5:20201100-20204513	Col0	gcn5	58.5232	33.6362	-0.798993	-2.28572	0.001	0.0122998	yes
AT5G49780	5:20229255-20233095	Col0	gcn5	0.447295	0.170757	-1.38928	-2.18523	0.00625	0.0488964	yes
AT5G49990	5:20337640-20341881	Col0	gcn5	3.92543	2.27388	-0.787696	-2.22143	0.0032	0.0300241	yes
AT5G50011	5:20348614-20350830	Col0	gcn5	2.6804	1.25235	-1.09781	-2.49182	0.00085	0.0109275	yes
AT5G50180	5:20430595-20433100	Col0	gcn5	12.1551	4.53593	-1.42209	-4.09041	5e-05	0.00109041	yes
AT5G50280	5:20459237-20461504	Col0	gcn5	10.3125	5.92482	-0.799554	-2.43736	0.001	0.0122998	yes
AT5G50300	5:20466067-20468124	Col0	gcn5	2.07714	0.740326	-1.48837	-3.14122	0.0002	0.00353104	yes
AT5G50390	5:20520788-20522980	Col0	gcn5	8.91786	4.82426	-0.88639	-2.48375	0.0004	0.00609558	yes
AT5G50740	5:20635865-20637996	Col0	gcn5	2.97044	1.64128	-0.85586	-2.0733	0.00465	0.0394117	yes
AT5G50780	5:20650268-20655212	Col0	gcn5	3.31079	1.97738	-0.743584	-2.06654	0.00315	0.0296342	yes
AT5G50950	5:20729611-20733926	Col0	gcn5	4.30734	1.18588	-1.86084	-5.00122	5e-05	0.00109041	yes
AT5G51190	5:20800583-20801416	Col0	gcn5	50.6167	17.6916	-1.51655	-5.31197	5e-05	0.00109041	yes
AT5G51670	5:20993536-20995644	Col0	gcn5	6.43221	3.83991	-0.744242	-2.02516	0.0039	0.0347336	yes
AT5G51790	5:21039761-21040594	Col0	gcn5	5.88595	1.87365	-1.65143	-3.50593	0.0001	0.00198164	yes
AT5G52020	5:21123957-21124948	Col0	gcn5	11.4124	5.79685	-0.977256	-3.13425	0.0007	0.00940108	yes
AT5G52030	5:21128128-21130090	Col0	gcn5	3.50181	1.30789	-1.42086	-3.21572	5e-05	0.00109041	yes
AT5G52190	5:21201729-21202543	Col0	gcn5	101.293	49.2246	-1.04108	-3.23041	5e-05	0.00109041	yes
AT5G52250	5:21216854-21218226	Col0	gcn5	22.2759	13.1739	-0.757808	-2.74592	0.0015	0.0167556	yes
AT5G52300	5:21237055-21239529	Col0	gcn5	0.420592	0.0930428	-2.17645	-3.58379	0.00025	0.00422251	yes
AT5G52640	5:21352398-21355361	Col0	gcn5	17.751	8.09516	-1.13277	-4.06756	5e-05	0.00109041	yes
AT5G52920	5:21463537-21466880	Col0	gcn5	106.701	62.3246	-0.775706	-2.37765	0.00065	0.00884816	yes
AT5G53580	5:21765053-21767000	Col0	gcn5	23.519	14.7158	-0.676462	-2.03529	0.00375	0.0337548	yes
AT5G53900	5:21880618-21883416	Col0	gcn5	13.3261	8.17202	-0.705496	-2.09084	0.0031	0.0292161	yes
AT5G53990	5:21915549-21917149	Col0	gcn5	0.986664	0.337213	-1.5489	-2.50568	0.00245	0.0246111	yes
AT5G54190	5:21990911-21992812	Col0	gcn5	3.43434	0.364408	-3.2364	-5.76676	5e-05	0.00109041	yes
AT5G54250	5:22025285-22030099	Col0	gcn5	3.96185	2.13049	-0.894989	-2.40853	0.0008	0.0104442	yes
AT5G54370	5:22075282-22076777	Col0	gcn5	14.2166	7.42456	-0.937203	-2.65838	0.00015	0.00276665	yes
AT5G54470	5:22114303-22115472	Col0	gcn5	3.692	1.07587	-1.7789	-3.56635	5e-05	0.00109041	yes
AT5G54530	5:22152724-22154429	Col0	gcn5	5.15209	2.14036	-1.2673	-2.95256	0.00015	0.00276665	yes
AT5G54570	5:22167635-22170235	Col0	gcn5	2.19277	1.18756	-0.884752	-2.06658	0.0039	0.0347336	yes
AT5G54710	5:22227573-22230500	Col0	gcn5	14.4185	6.4323	-1.16451	-3.47721	5e-05	0.00109041	yes
AT5G54720	5:22232194-22232949	Col0	gcn5	12.6933	6.25819	-1.02025	-2.70512	0.00035	0.00549683	yes
AT5G55250	5:22407472-22410944	Col0	gcn5	2.46931	0.410585	-2.58835	-5.34515	5e-05	0.00109041	yes
AT5G55540	5:22496195-22500543	Col0	gcn5	9.33051	5.79658	-0.686752	-2.23655	0.0031	0.0292161	yes
AT5G55620	5:22530201-22530939	Col0	gcn5	51.0929	32.3048	-0.661375	-2.0316	0.00605	0.0477936	yes
AT5G55730	5:22558147-22560461	Col0	gcn5	11.6345	6.68568	-0.799264	-2.33555	0.00105	0.0127435	yes
AT5G56160	5:22731973-22735590	Col0	gcn5	1.20831	0.57767	-1.06468	-2.18383	0.00275	0.026893	yes
AT5G56220	5:22754817-22757920	Col0	gcn5	14.9823	9.04787	-0.727605	-2.32608	0.0016	0.0176478	yes
AT5G56380	5:22838671-22841015	Col0	gcn5	11.1108	6.73589	-0.722015	-2.15556	0.00445	0.0382402	yes
AT5G56540	5:22893150-22893642	Col0	gcn5	50.6435	26.7278	-0.922035	-2.46072	0.00115	0.0135889	yes
AT5G56780	5:22964264-22966241	Col0	gcn5	7.6812	2.74373	-1.48519	-3.94236	5e-05	0.00109041	yes
AT5G56980	5:23056079-23057742	Col0	gcn5	25.9092	15.8571	-0.708333	-2.35056	0.0023	0.0234968	yes
AT5G57010	5:23068036-23070412	Col0	gcn5	0.82431	0.212508	-1.95567	-3.16293	0.0005	0.00724191	yes
AT5G57070	5:23096173-23098451	Col0	gcn5	5.12508	2.45224	-1.06348	-3.15677	0.00015	0.00276665	yes
AT5G57090	5:23100692-23104735	Col0	gcn5	7.42424	4.37803	-0.761962	-2.24359	0.0013	0.01495	yes
AT5G57170	5:23162070-23163280	Col0	gcn5	12.4185	6.44148	-0.947029	-2.42618	0.0009	0.0113825	yes
AT5G57500	5:23286236-23287571	Col0	gcn5	1.19568	0.292784	-2.02992	-2.7885	0.00105	0.0127435	yes
AT5G57520	5:23295963-23296683	Col0	gcn5	1.77181	0.177169	-3.32203	-3.11515	0.0045	0.0385596	yes
AT5G57530	5:23300320-23301605	Col0	gcn5	3.10321	0.737247	-2.07354	-3.73788	5e-05	0.00109041	yes
AT5G57540	5:23302995-23304049	Col0	gcn5	2.21731	0.828236	-1.4207	-2.37307	0.0027	0.0264902	yes
AT5G57550	5:23304887-23306421	Col0	gcn5	12.4392	2.37606	-2.38824	-5.80993	5e-05	0.00109041	yes
AT5G57560	5:23307129-23308282	Col0	gcn5	753.752	381.358	-0.982944	-2.95501	5e-05	0.00109041	yes
AT5G57640	5:23344625-23345594	Col0	gcn5	3.81478	0.613511	-2.63644	-4.7439	5e-05	0.00109041	yes
AT5G57660	5:23355463-23356989	Col0	gcn5	336.724	214.475	-0.650757	-1.96824	0.0053	0.0431985	yes
AT5G57790	5:23412024-23413627	Col0	gcn5	2.50392	0.837328	-1.58032	-3.11149	5e-05	0.00109041	yes
AT5G58090	5:23505365-23507288	Col0	gcn5	55.3969	33.7078	-0.716724	-2.43516	0.00165	0.0180667	yes
AT5G58260	5:23560875-23561944	Col0	gcn5	32.007	17.8864	-0.839526	-2.49297	0.0004	0.00609558	yes
AT5G58670	5:23704230-23706800	Col0	gcn5	2.06534	0.285109	-2.85679	-5.08453	5e-05	0.00109041	yes
AT5G58784	5:23739949-23741279	Col0	gcn5	1.11083	0.411234	-1.4336	-2.35178	0.00475	0.0401139	yes
AT5G59030	5:23833727-23834511	Col0	gcn5	111.134	66.6256	-0.738154	-2.41822	0.0012	0.0140612	yes
AT5G59070	5:23845197-23847393	Col0	gcn5	2.11861	0.499574	-2.08434	-4.02603	5e-05	0.00109041	yes
AT5G59080	5:23847404-23848557	Col0	gcn5	50.679	28.6107	-0.824831	-2.51833	0.0002	0.00353104	yes
AT5G59220	5:23894403-23896619	Col0	gcn5	1.35097	0.476787	-1.50258	-3.08458	0.0004	0.00609558	yes
AT5G59440	5:23971230-23972924	Col0	gcn5	22.0348	11.4565	-0.943616	-2.80171	5e-05	0.00109041	yes
AT5G59530	5:23994169-23995734	Col0	gcn5	2.43985	0.798081	-1.61219	-3.03661	0.0004	0.00609558	yes
AT5G59550	5:23998258-23999793	Col0	gcn5	20.4448	12.6176	-0.696298	-2.50002	0.00325	0.0303444	yes
AT5G59680	5:24046791-24050801	Col0	gcn5	0.802073	0.361614	-1.14928	-2.2286	0.00285	0.0275382	yes
AT5G59720	5:24062576-24063277	Col0	gcn5	45.2492	0.822786	-5.78123	-14.7657	5e-05	0.00109041	yes
AT5G59730	5:24063876-24066170	Col0	gcn5	34.1439	19.365	-0.818177	-2.62276	0.0004	0.00609558	yes
AT5G60520	5:24330337-24333045	Col0	gcn5	3.63828	1.01277	-1.84495	-4.16356	5e-05	0.00109041	yes
AT5G60660	5:24375456-24376989	Col0	gcn5	7.95493	2.66952	-1.57527	-3.79056	5e-05	0.00109041	yes
AT5G60800	5:24460782-24462541	Col0	gcn5	3.8162	1.08144	-1.81918	-4.30516	5e-05	0.00109041	yes
AT5G60840	5:24472638-24474491	Col0	gcn5	11.0287	6.03403	-0.870066	-2.26493	0.0016	0.0176478	yes
AT5G60850	5:24480448-24481873	Col0	gcn5	57.905	30.0399	-0.946808	-3.13295	5e-05	0.00109041	yes
AT5G60860	5:24484621-24487824	Col0	gcn5	29.6294	10.7348	-1.46473	-3.72245	5e-05	0.00109041	yes
AT5G61160	5:24608723-24610304	Col0	gcn5	9.0471	4.6359	-0.964607	-2.41617	0.0008	0.0104442	yes
AT5G61200	5:24620215-24622666	Col0	gcn5	1.83918	0.752915	-1.2885	-2.74344	0.00015	0.00276665	yes
AT5G61330	5:24657147-24661021	Col0	gcn5	6.10885	2.70317	-1.17625	-3.35562	5e-05	0.00109041	yes
AT5G61600	5:24766385-24767430	Col0	gcn5	69.4457	43.7406	-0.666912	-2.72247	0.0036	0.0327124	yes
AT5G61610	5:24770098-24771252	Col0	gcn5	0.95457	0.349084	-1.45128	-2.22517	0.0062	0.0485594	yes
AT5G62020	5:24916088-24917643	Col0	gcn5	23.7424	7.46955	-1.66837	-4.91885	5e-05	0.00109041	yes
AT5G62165	5:24964699-24968520	Col0	gcn5	0.816491	0.151299	-2.43203	-4.18753	0.00045	0.00667389	yes
AT5G62220	5:24988455-24990009	Col0	gcn5	10.2452	5.88407	-0.800066	-2.23464	0.00235	0.0238456	yes
AT5G62280	5:25017072-25018246	Col0	gcn5	69.1836	27.5918	-1.32619	-4.1735	5e-05	0.00109041	yes
AT5G62340	5:25033517-25034404	Col0	gcn5	20.122	1.38001	-3.86602	-8.28835	5e-05	0.00109041	yes
AT5G62360	5:25040648-25041462	Col0	gcn5	15.1985	6.48783	-1.22812	-2.94941	5e-05	0.00109041	yes
AT5G62430	5:25069092-25070934	Col0	gcn5	6.86266	1.99199	-1.78456	-4.34794	5e-05	0.00109041	yes
AT5G62470	5:25078990-25081101	Col0	gcn5	16.8634	9.47922	-0.831054	-2.46866	0.00055	0.00777873	yes
AT5G62560	5:25109990-25112001	Col0	gcn5	13.6	6.63451	-1.03554	-3.53674	5e-05	0.00109041	yes
AT5G62570	5:25114319-25117295	Col0	gcn5	25.4884	15.8372	-0.686528	-2.10961	0.0028	0.0272679	yes
AT5G63135	5:25324978-25326479	Col0	gcn5	3.66366	1.89955	-0.947627	-2.08596	0.00355	0.0323419	yes
AT5G63530	5:25433153-25435834	Col0	gcn5	8.96752	4.48038	-1.00109	-3.21002	0.0001	0.00198164	yes
AT5G63580	5:25454729-25456476	Col0	gcn5	1.17646	0.268014	-2.13408	-3.21049	0.0003	0.00486777	yes
AT5G63600	5:25460683-25462458	Col0	gcn5	54.9829	27.2224	-1.01419	-3.25032	5e-05	0.00109041	yes
AT5G63650	5:25481516-25483719	Col0	gcn5	3.64402	1.72371	-1.08002	-2.58354	0.0003	0.00486777	yes
AT5G64080	5:25645262-25646735	Col0	gcn5	6.31681	2.38271	-1.40659	-3.37586	0.0001	0.00198164	yes
AT5G64280	5:25711068-25713473	Col0	gcn5	20.5868	10.5515	-0.964277	-2.9418	0.00025	0.00422251	yes
AT5G64310	5:25721932-25722646	Col0	gcn5	81.9829	49.6323	-0.724045	-2.15352	0.0029	0.0278551	yes
AT5G64410	5:25750844-25755052	Col0	gcn5	21.1003	10.5768	-0.996362	-3.15167	5e-05	0.00109041	yes
AT5G64460	5:25772848-25775568	Col0	gcn5	14.3534	8.77363	-0.710146	-2.1516	0.0027	0.0264902	yes
AT5G64490	5:25779309-25780308	Col0	gcn5	3.81332	1.50634	-1.34	-2.57987	0.0008	0.0104442	yes
AT5G64640	5:25836726-25839199	Col0	gcn5	2.6458	1.27137	-1.05732	-2.51103	0.00085	0.0109275	yes
AT5G64870	5:25929537-25931384	Col0	gcn5	2.61072	0.959388	-1.44426	-3.59362	5e-05	0.00109041	yes
AT5G65140	5:26019587-26022222	Col0	gcn5	1.42473	0.472488	-1.59234	-2.82665	0.0004	0.00609558	yes
AT5G65300	5:26095146-26095771	Col0	gcn5	10.6661	4.83231	-1.14225	-2.68626	0.00025	0.00422251	yes
AT5G65410	5:26136093-26137183	Col0	gcn5	17.9706	8.61086	-1.06141	-3.5769	5e-05	0.00109041	yes
AT5G65590	5:26211745-26213136	Col0	gcn5	6.41774	2.98438	-1.10463	-2.67109	0.00035	0.00549683	yes
AT5G65730	5:26299031-26300478	Col0	gcn5	60.3653	18.5173	-1.70485	-5.03949	5e-05	0.00109041	yes
AT5G65870	5:26351507-26352269	Col0	gcn5	7.67693	3.40536	-1.17272	-2.32636	0.0016	0.0176478	yes
AT5G65890	5:26354852-26357866	Col0	gcn5	2.05574	0.319093	-2.68761	-5.28127	5e-05	0.00109041	yes
AT5G66080	5:26423418-26425406	Col0	gcn5	4.67173	2.12565	-1.13605	-2.8321	5e-05	0.00109041	yes
AT5G66110	5:26430201-26430912	Col0	gcn5	6.54689	2.87333	-1.18808	-2.82427	0.0003	0.00486777	yes
AT5G66210	5:26456284-26459631	Col0	gcn5	20.4327	10.4578	-0.966293	-2.97768	5e-05	0.00109041	yes
AT5G66320	5:26495954-26497855	Col0	gcn5	7.90168	4.53145	-0.802188	-2.32281	0.00225	0.0230982	yes
AT5G66330	5:26500401-26501955	Col0	gcn5	4.67134	2.1588	-1.1136	-2.59217	0.00045	0.00667389	yes
AT5G66360	5:26510228-26511802	Col0	gcn5	11.3871	6.48478	-0.812274	-2.34069	0.0011	0.0131606	yes
AT5G66400	5:26518276-26519242	Col0	gcn5	12.9377	0.919893	-3.81397	-12.5683	5e-05	0.00109041	yes
AT5G66580	5:26572630-26573408	Col0	gcn5	17.8799	8.53041	-1.06765	-2.83753	5e-05	0.00109041	yes
AT5G66590	5:26574180-26574874	Col0	gcn5	19.1545	9.65544	-0.98827	-2.52016	0.00035	0.00549683	yes
AT5G66600	5:26574999-26578826	Col0	gcn5	1.93025	1.08144	-0.835838	-1.98366	0.0052	0.0427811	yes
AT5G66640	5:26599383-26601949	Col0	gcn5	0.779904	0.117465	-2.73107	-3.59671	5e-05	0.00109041	yes
AT5G66650	5:26603002-26604376	Col0	gcn5	30.3558	18.5678	-0.709164	-2.2503	0.0024	0.024271	yes
AT5G66790	5:26665141-26667531	Col0	gcn5	4.24999	2.52915	-0.748808	-1.92241	0.00635	0.0494764	yes
AT5G66960	5:26736208-26739493	Col0	gcn5	1.14767	0.549961	-1.06131	-2.18442	0.00285	0.0275382	yes
AT5G67080	5:26772725-26773760	Col0	gcn5	4.08333	1.96167	-1.05766	-2.52676	0.00415	0.0362996	yes
AT5G67200	5:26813724-26816566	Col0	gcn5	2.94531	1.58461	-0.894292	-2.19316	0.0026	0.0257613	yes
AT5G67260	5:26836147-26837811	Col0	gcn5	43.722	26.0023	-0.749723	-2.3404	0.00115	0.0135889	yes
AT5G67460	5:26921583-26923274	Col0	gcn5	2.64573	0.937787	-1.49633	-2.96152	0.00025	0.00422251	yes

## Sheet: ChIP qPCR primers
ChIP qPCR primers
MYC2-ChIP-F	CTGAGAATGAACCGGACTCG
MYC2-ChIP-R	TGAGAACGGTAGCTCAAGCA
WRKY33-ChIP-F	TGAAGGAGACAAGAGCAACAA
WRKY33-ChIP-R	TGTAGTTGTGGTCGGAGCAG
DND2-ChIP-F	TCATCTTCCTCCTCCGTGTT
DND2-ChIP-R	TCACGCTTCTCACGTGACTC

## Sheet: H3K14ac hypo acetylated genes
H3K14ac hypo acetylated genes
AT1G01080
AT1G01090
AT1G01100
AT1G01120
AT1G01160
AT1G04007
AT1G01170
AT1G04013
AT1G01220
AT1G04023
AT1G01230
AT1G01240
AT1G01260
AT1G01290
AT1G01300
AT1G01320
AT1G01350
AT1G01360
AT1G01390
AT1G01420
AT1G01430
AT1G01440
AT1G01448
AT1G01470
AT1G01490
AT1G01500
AT1G01510
AT1G01540
AT1G01550
AT1G01560
AT1G01610
AT1G01620
AT1G01630
AT1G01650
AT1G04037
AT1G01710
AT1G01720
AT1G01730
AT1G01760
AT1G01770
AT1G01790
AT1G01800
AT1G01820
AT1G01830
AT1G04067
AT1G01840
AT1G01860
AT1G01910
AT1G01930
AT1G01950
AT1G01960
AT1G01970
AT1G02000
AT1G02010
AT1G02020
AT1G02080
AT1G02090
AT1G02100
AT1G02110
AT1G02120
AT1G02130
AT1G02140
AT1G02145
AT1G02150
AT1G02160
AT1G02180
AT1G02260
AT1G02270
AT1G02290
AT1G02305
AT1G04097
AT1G02310
AT1G02330
AT1G02350
AT1G02400
AT1G02410
AT1G02420
AT1G02475
AT1G02500
AT1G02520
AT1G02560
AT1G02610
AT1G02660
AT1G02680
AT1G02720
AT1G02740
AT1G02750
AT1G02780
AT1G02816
AT1G02840
AT1G02870
AT1G08815
AT1G02880
AT1G02890
AT1G02900
AT1G02910
AT1G02960
AT1G02990
AT1G03000
AT1G03030
AT1G03060
AT1G03080
AT1G03090
AT1G03100
AT1G04163
AT1G03130
AT1G03140
AT1G03160
AT1G03190
AT1G03200
AT1G03220
AT1G03250
AT1G03260
AT1G03280
AT1G03290
AT1G03300
AT1G03350
AT1G03365
AT1G03370
AT1G03380
AT1G03400
AT1G03410
AT1G04183
AT1G03430
AT1G03470
AT1G03475
AT1G03506
AT1G04197
AT1G03510
AT1G03540
AT1G03560
AT1G03600
AT1G03630
AT1G03680
AT1G03687
AT1G03730
AT1G03740
AT1G03750
AT1G03830
AT1G03840
AT1G03860
AT1G03870
AT1G03900
AT1G03910
AT1G03930
AT1G04217
AT1G03935
AT1G03960
AT1G03970
AT1G04233
AT1G03980
AT1G03990
AT1G04000
AT1G04070
AT1G04080
AT1G04130
AT1G04140
AT1G04160
AT1G04170
AT1G04190
AT1G04200
AT1G04210
AT1G04220
AT1G04247
AT1G04230
AT1G04240
AT1G04260
AT1G04270
AT1G04280
AT1G04290
AT1G04295
AT1G04300
AT1G04310
AT1G04340
AT1G04350
AT1G04390
AT1G04400
AT1G04410
AT1G04430
AT1G04440
AT1G04470
AT1G04480
AT1G04267
AT1G04510
AT1G04520
AT1G04550
AT1G04555
AT1G04580
AT1G04590
AT1G04630
AT1G04640
AT1G04680
AT1G04690
AT1G04750
AT1G04770
AT1G04780
AT1G04790
AT1G04810
AT1G04820
AT1G04830
AT1G04850
AT1G04860
AT1G04870
AT1G04890
AT1G04910
AT1G04930
AT1G04945
AT1G04940
AT1G04950
AT1G04960
AT1G04970
AT1G04985
AT1G05010
AT1G05055
AT1G05060
AT1G05087
AT1G05100
AT1G05120
AT1G05140
AT1G05150
AT1G05160
AT1G05170
AT1G05180
AT1G05200
AT1G05205
AT1G04347
AT1G05210
AT1G05230
AT1G05270
AT1G05320
AT1G05350
AT1G05360
AT1G05370
AT1G05380
AT1G05410
AT1G05430
AT1G05470
AT1G05490
AT1G05500
AT1G05520
AT1G05550
AT1G05562
AT1G05590
AT1G05600
AT1G05630
AT1G05640
AT1G05650
AT1G05700
AT1G05710
AT1G05720
AT1G05730
AT1G05750
AT1G05790
AT1G05805
AT1G05810
AT1G05830
AT1G05835
AT1G04433
AT1G05840
AT1G05850
AT1G05860
AT1G05890
AT1G05900
AT1G05930
AT1G05940
AT1G05970
AT1G06010
AT1G06030
AT1G06040
AT1G06045
AT1G06050
AT1G06060
AT1G06070
AT1G06110
AT1G06130
AT1G06140
AT1G06143
AT1G06150
AT1G06200
AT1G06210
AT1G06220
AT1G06230
AT1G06240
AT1G06290
AT1G06380
AT1G06390
AT1G06400
AT1G06410
AT1G06450
AT1G04463
AT1G06470
AT1G06490
AT1G06500
AT1G04473
AT1G06515
AT1G04477
AT1G06510
AT1G06530
AT1G06540
AT1G06560
AT1G06570
AT1G06580
AT1G06620
AT1G06630
AT1G06640
AT1G06645
AT1G04487
AT1G06650
AT1G06670
AT1G06680
AT1G06710
AT1G06730
AT1G06740
AT1G06760
AT1G04503
AT1G06790
AT1G06800
AT1G06820
AT1G06890
AT1G06900
AT1G06910
AT1G06950
AT1G06960
AT1G07000
AT1G07010
AT1G04537
AT1G07020
AT1G07040
AT1G07080
AT1G07110
AT1G07119
AT1G07128
AT1G07130
AT1G07140
AT1G07170
AT1G07200
AT1G07220
AT1G07230
AT1G07240
AT1G07250
AT1G07260
AT1G07280
AT1G07290
AT1G07310
AT1G07320
AT1G07350
AT1G07360
AT1G07480
AT1G07500
AT1G07510
AT1G07520
AT1G07530
AT1G07550
AT1G07570
AT1G07630
AT1G07650
AT1G07660
AT1G07670
AT1G07700
AT1G07710
AT1G07725
AT1G07728
AT1G07740
AT1G07745
AT1G07750
AT1G07770
AT1G07810
AT1G07820
AT1G07830
AT1G07840
AT1G07870
AT1G07902
AT1G07901
AT1G07920
AT1G07930
AT1G07940
AT1G07950
AT1G07970
AT1G07980
AT1G07990
AT1G08000
AT1G08010
AT1G08060
AT1G08080
AT1G08110
AT1G08120
AT1G04643
AT1G08125
AT1G08135
AT1G08180
AT1G08190
AT1G08200
AT1G08210
AT1G08250
AT1G08270
AT1G08280
AT1G08290
AT1G08300
AT1G08310
AT1G08315
AT1G04647
AT1G08350
AT1G08360
AT1G08370
AT1G08380
AT1G08390
AT1G08400
AT1G08410
AT1G08420
AT1G08450
AT1G08460
AT1G08480
AT1G08490
AT1G08510
AT1G08520
AT1G08530
AT1G08540
AT1G08550
AT1G08570
AT1G08580
AT1G08590
AT1G08592
AT1G08600
AT1G08610
AT1G08640
AT1G08645
AT1G08650
AT1G08660
AT1G08700
AT1G08710
AT1G08720
AT1G08750
AT1G08760
AT1G08770
AT1G08800
AT1G08830
AT1G08880
AT1G08900
AT1G08910
AT1G08920
AT1G08930
AT1G08960
AT1G08970
AT1G08980
AT1G09010
AT1G09020
AT1G09040
AT1G09050
AT1G09060
AT1G09130
AT1G09150
AT1G09160
AT1G09210
AT1G09220
AT1G09230
AT1G09270
AT1G09280
AT1G09290
AT1G09300
AT1G09330
AT1G09340
AT1G04697
AT1G09410
AT1G09415
AT1G09430
AT1G09490
AT1G09520
AT1G09530
AT1G09560
AT1G09570
AT1G09580
AT1G09590
AT1G09610
AT1G04707
AT1G09620
AT1G09640
AT1G09645
AT1G09650
AT1G04713
AT1G09660
AT1G09690
AT1G09710
AT1G09730
AT1G09740
AT1G09750
AT1G09760
AT1G09770
AT1G09794
AT1G09795
AT1G04723
AT1G09800
AT1G09820
AT1G09840
AT1G09850
AT1G09870
AT1G09900
AT1G09940
AT1G09970
AT1G09995
AT1G10030
AT1G10040
AT1G10050
AT1G10070
AT1G10090
AT1G10095
AT1G10120
AT1G04773
AT1G10130
AT1G10140
AT1G10150
AT1G10155
AT1G10170
AT1G10180
AT1G10200
AT1G10210
AT1G10230
AT1G10240
AT1G10280
AT1G10290
AT1G10310
AT1G10320
AT1G10330
AT1G10350
AT1G10360
AT1G10390
AT1G10395
AT1G10430
AT1G10460
AT1G10500
AT1G10570
AT1G10580
AT1G10590
AT1G10600
AT1G10650
AT1G10670
AT1G10680
AT1G10700
AT1G10720
AT1G10730
AT1G10740
AT1G10820
AT1G10830
AT1G10840
AT1G04823
AT1G10850
AT1G10890
AT1G10900
AT1G10910
AT1G10920
AT1G10930
AT1G10940
AT1G10950
AT1G10960
AT1G10970
AT1G10990
AT1G11020
AT1G11040
AT1G04833
AT1G11060
AT1G04837
AT1G11090
AT1G11100
AT1G11120
AT1G11145
AT1G11175
AT1G11200
AT1G11240
AT1G11270
AT1G11280
AT1G11290
AT1G11300
AT1G11303
AT1G11310
AT1G11320
AT1G11330
AT1G11340
AT1G11350
AT1G11360
AT1G11380
AT1G11390
AT1G11400
AT1G11430
AT1G11440
AT1G11480
AT1G11490
AT1G11530
AT1G04853
AT1G11540
AT1G11545
AT1G11591
AT1G11592
AT1G11630
AT1G11650
AT1G11660
AT1G11680
AT1G11720
AT1G11750
AT1G04883
AT1G11760
AT1G11780
AT1G11790
AT1G11800
AT1G11820
AT1G11860
AT1G11870
AT1G11880
AT1G11900
AT1G11910
AT1G11930
AT1G11940
AT1G12000
AT1G12050
AT1G12060
AT1G12090
AT1G12110
AT1G12120
AT1G12140
AT1G12210
AT1G12211
AT1G12220
AT1G12230
AT1G12244
AT1G12250
AT1G12270
AT1G12280
AT1G12294
AT1G12290
AT1G12300
AT1G12310
AT1G12350
AT1G12360
AT1G12390
AT1G12410
AT1G12430
AT1G12440
AT1G12450
AT1G12460
AT1G12470
AT1G12500
AT1G12520
AT1G12530
AT1G12580
AT1G12620
AT1G12640
AT1G12650
AT1G12680
AT1G12730
AT1G12750
AT1G12760
AT1G12770
AT1G12775
AT1G12780
AT1G12800
AT1G12810
AT1G12820
AT1G04977
AT1G12840
AT1G12830
AT1G12845
AT1G12855
AT1G12860
AT1G12900
AT1G12910
AT1G12920
AT1G12930
AT1G12950
AT1G12970
AT1G12990
AT1G13020
AT1G13060
AT1G13090
AT1G13120
AT1G13140
AT1G13160
AT1G13190
AT1G13210
AT1G13220
AT1G13230
AT1G13245
AT1G13260
AT1G13280
AT1G13330
AT1G13360
AT1G13380
AT1G13390
AT1G13440
AT1G13450
AT1G13460
AT1G13480
AT1G13550
AT1G13560
AT1G13570
AT1G13580
AT1G13610
AT1G13630
AT1G13640
AT1G13670
AT1G13690
AT1G05017
AT1G13700
AT1G05023
AT1G13740
AT1G13755
AT1G13770
AT1G13780
AT1G13800
AT1G13820
AT1G13870
AT1G13900
AT1G13910
AT1G13920
AT1G13930
AT1G13940
AT1G13950
AT1G13960
AT1G13980
AT1G14000
AT1G14010
AT1G14020
AT1G14030
AT1G14071
AT1G14140
AT1G14180
AT1G14200
AT1G14205
AT1G14210
AT1G14260
AT1G14270
AT1G14290
AT1G14300
AT1G14320
AT1G14330
AT1G14340
AT1G14345
AT1G14380
AT1G14400
AT1G14410
AT1G14430
AT1G14450
AT1G14453
AT1G14460
AT1G14470
AT1G14510
AT1G14530
AT1G14560
AT1G14570
AT1G05103
AT1G05107
AT1G14590
AT1G14600
AT1G14610
AT1G14620
AT1G14650
AT1G14660
AT1G14685
AT1G14690
AT1G14710
AT1G14720
AT1G14740
AT1G14750
AT1G14780
AT1G14790
AT1G14810
AT1G14830
AT1G14840
AT1G14850
AT1G14900
AT1G14910
AT1G14930
AT1G14970
AT1G14980
AT1G14990
AT1G15002
AT1G15020
AT1G15030
AT1G15040
AT1G05147
AT1G15060
AT1G15100
AT1G15110
AT1G15120
AT1G15130
AT1G15140
AT1G15165
AT1G15170
AT1G15175
AT1G15190
AT1G15200
AT1G15210
AT1G15215
AT1G15220
AT1G15230
AT1G15240
AT1G15250
AT1G15260
AT1G15270
AT1G15280
AT1G15290
AT1G15320
AT1G15340
AT1G15350
AT1G15370
AT1G15390
AT1G15420
AT1G15430
AT1G15440
AT1G15470
AT1G15490
AT1G15500
AT1G15520
AT1G15530
AT1G15670
AT1G15690
AT1G05183
AT1G15700
AT1G15720
AT1G05187
AT1G15740
AT1G15750
AT1G15780
AT1G15810
AT1G15820
AT1G05207
AT1G15880
AT1G15890
AT1G15900
AT1G15910
AT1G15930
AT1G15940
AT1G15950
AT1G05213
AT1G15970
AT1G16010
AT1G16020
AT1G16040
AT1G16060
AT1G16070
AT1G16080
AT1G16090
AT1G16110
AT1G16130
AT1G16170
AT1G16180
AT1G16190
AT1G16210
AT1G16240
AT1G16250
AT1G16280
AT1G16320
AT1G16350
AT1G16420
AT1G16460
AT1G16470
AT1G16489
AT1G16500
AT1G16515
AT1G16560
AT1G05243
AT1G16570
AT1G16610
AT1G16640
AT1G16670
AT1G16680
AT1G16690
AT1G16700
AT1G16720
AT1G16740
AT1G16750
AT1G16770
AT1G16780
AT1G16790
AT1G16800
AT1G16825
AT1G16840
AT1G16860
AT1G16870
AT1G16880
AT1G16890
AT1G16900
AT1G16916
AT1G16920
AT1G16930
AT1G17040
AT1G17050
AT1G05287
AT1G17070
AT1G17080
AT1G17110
AT1G17120
AT1G17130
AT1G17140
AT1G17145
AT1G17160
AT1G17210
AT1G17232
AT1G17230
AT1G17240
AT1G17255
AT1G17270
AT1G17280
AT1G17340
AT1G17360
AT1G17370
AT1G17430
AT1G17440
AT1G17450
AT1G17455
AT1G17480
AT1G17490
AT1G17500
AT1G17520
AT1G17530
AT1G17550
AT1G17600
AT1G17620
AT1G17640
AT1G17650
AT1G17680
AT1G17690
AT1G17720
AT1G17730
AT1G17750
AT1G05327
AT1G17780
AT1G17790
AT1G05333
AT1G17820
AT1G17830
AT1G17850
AT1G05347
AT1G17880
AT1G17890
AT1G17930
AT1G17970
AT1G17980
AT1G18030
AT1G18040
AT1G18060
AT1G18070
AT1G18080
AT1G18140
AT1G18150
AT1G18160
AT1G18190
AT1G18200
AT1G18210
AT1G18250
AT1G18260
AT1G18335
AT1G18340
AT1G18360
AT1G18390
AT1G18382
AT1G18410
AT1G18415
AT1G18420
AT1G18440
AT1G18450
AT1G18460
AT1G18470
AT1G18480
AT1G18500
AT1G18540
AT1G18560
AT1G18580
AT1G18600
AT1G18610
AT1G18620
AT1G18640
AT1G18660
AT1G18680
AT1G18690
AT1G18700
AT1G18720
AT1G18840
AT1G18890
AT1G05453
AT1G18900
AT1G18910
AT1G18950
AT1G18975
AT1G18980
AT1G18990
AT1G19000
AT1G19010
AT1G19020
AT1G19025
AT1G19070
AT1G19080
AT1G19100
AT1G19110
AT1G19120
AT1G05463
AT1G19130
AT1G05467
AT1G19140
AT1G19150
AT1G19170
AT1G19180
AT1G19220
AT1G19240
AT1G19290
AT1G19300
AT1G19310
AT1G19330
AT1G19350
AT1G19360
AT1G19370
AT1G19380
AT1G19394
AT1G19396
AT1G19397
AT1G19400
AT1G19430
AT1G19440
AT1G19450
AT1G19480
AT1G19485
AT1G19490
AT1G19520
AT1G19570
AT1G19580
AT1G19600
AT1G19650
AT1G19660
AT1G19680
AT1G19690
AT1G19700
AT1G19710
AT1G19720
AT1G19730
AT1G19740
AT1G19790
AT1G19800
AT1G19835
AT1G19840
AT1G19850
AT1G19860
AT1G19870
AT1G19910
AT1G19920
AT1G19970
AT1G19990
AT1G20020
AT1G20030
AT1G20050
AT1G20090
AT1G20100
AT1G20110
AT1G20200
AT1G20220
AT1G20225
AT1G20260
AT1G20300
AT1G20310
AT1G20330
AT1G20340
AT1G20370
AT1G20430
AT1G20440
AT1G20460
AT1G20510
AT1G20540
AT1G20550
AT1G20560
AT1G20570
AT1G20580
AT1G20620
AT1G20640
AT1G20670
AT1G20691
AT1G20690
AT1G20693
AT1G20760
AT1G20770
AT1G20780
AT1G20790
AT1G20810
AT1G20890
AT1G20900
AT1G20910
AT1G20920
AT1G20960
AT1G20970
AT1G20980
AT1G21000
AT1G21010
AT1G21080
AT1G21120
AT1G21130
AT1G21160
AT1G21170
AT1G21190
AT1G21200
AT1G21245
AT1G21270
AT1G21280
AT1G21320
AT1G21350
AT1G21370
AT1G21380
AT1G21390
AT1G21400
AT1G21410
AT1G21450
AT1G21480
AT1G21500
AT1G21590
AT1G21600
AT1G21610
AT1G21630
AT1G21640
AT1G21650
AT1G21651
AT1G21660
AT1G21680
AT1G21690
AT1G21695
AT1G21700
AT1G21710
AT1G21720
AT1G21730
AT1G21740
AT1G21750
AT1G21760
AT1G21770
AT1G21780
AT1G21810
AT1G21830
AT1G21840
AT1G21880
AT1G05687
AT1G21900
AT1G21910
AT1G21930
AT1G21980
AT1G22000
AT1G22020
AT1G22030
AT1G22040
AT1G22070
AT1G22080
AT1G22140
AT1G22190
AT1G22200
AT1G22270
AT1G22280
AT1G22300
AT1G22310
AT1G22340
AT1G22370
AT1G22403
AT1G22410
AT1G22450
AT1G22480
AT1G22490
AT1G22510
AT1G05757
AT1G22520
AT1G22540
AT1G22570
AT1G22620
AT1G22610
AT1G22660
AT1G22690
AT1G05763
AT1G22700
AT1G22730
AT1G22750
AT1G22760
AT1G22790
AT1G22800
AT1G05767
AT1G22810
AT1G22840
AT1G05773
AT1G22850
AT1G22860
AT1G22870
AT1G22880
AT1G22882
AT1G22920
AT1G22930
AT1G22940
AT1G22950
AT1G22960
AT1G22970
AT1G22985
AT1G23030
AT1G23040
AT1G23052
AT1G23180
AT1G23220
AT1G23230
AT1G23260
AT1G23280
AT1G23290
AT1G23300
AT1G23310
AT1G23330
AT1G23360
AT1G23390
AT1G23440
AT1G23450
AT1G23465
AT1G23490
AT1G23550
AT1G23560
AT1G23740
AT1G23780
AT1G23820
AT1G23860
AT1G23870
AT1G23880
AT1G23900
AT1G23950
AT1G23960
AT1G23970
AT1G23980
AT1G23985
AT1G24040
AT1G24030
AT1G24050
AT1G24100
AT1G24120
AT1G24140
AT1G24145
AT1G24160
AT1G24170
AT1G24180
AT1G24190
AT1G24240
AT1G24256
AT1G24260
AT1G24265
AT1G24267
AT1G24300
AT1G24310
AT1G24320
AT1G24330
AT1G24340
AT1G24350
AT1G24360
AT1G24400
AT1G24420
AT1G24440
AT1G24450
AT1G24460
AT1G24470
AT1G24490
AT1G24510
AT1G24530
AT1G24545
AT1G24560
AT1G24610
AT1G24706
AT1G24764
AT1G24793
AT1G24800
AT1G24881
AT1G25054
AT1G25055
AT1G25097
AT1G25098
AT1G25145
AT1G25150
AT1G25210
AT1G25211
AT1G05927
AT1G25220
AT1G25260
AT1G25280
AT1G25290
AT1G25350
AT1G25360
AT1G25375
AT1G25380
AT1G25390
AT1G25420
AT1G25440
AT1G25470
AT1G25490
AT1G25510
AT1G25520
AT1G25540
AT1G25550
AT1G25560
AT1G25570
AT1G25580
AT1G25682
AT1G26090
AT1G05973
AT1G26110
AT1G26120
AT1G26150
AT1G26160
AT1G26170
AT1G26180
AT1G26208
AT1G26218
AT1G26220
AT1G26230
AT1G05993
AT1G05997
AT1G26235
AT1G26255
AT1G26270
AT1G26300
AT1G26340
AT1G26360
AT1G26370
AT1G26390
AT1G26410
AT1G26440
AT1G26460
AT1G26500
AT1G06003
AT1G26520
AT1G26530
AT1G26570
AT1G26620
AT1G26630
AT1G26650
AT1G26660
AT1G26670
AT1G26690
AT1G26730
AT1G26740
AT1G26750
AT1G06017
AT1G26800
AT1G26810
AT1G26830
AT1G26850
AT1G26870
AT1G26880
AT1G26900
AT1G26910
AT1G26930
AT1G26960
AT1G27000
AT1G27040
AT1G27050
AT1G27070
AT1G27080
AT1G27090
AT1G27120
AT1G27150
AT1G27170
AT1G27180
AT1G27190
AT1G27200
AT1G27290
AT1G27300
AT1G06083
AT1G27310
AT1G27320
AT1G27330
AT1G27340
AT1G27350
AT1G27360
AT1G27370
AT1G27390
AT1G27400
AT1G27410
AT1G27420
AT1G27430
AT1G27435
AT1G27440
AT1G27450
AT1G27460
AT1G27470
AT1G27480
AT1G27510
AT1G27520
AT1G27530
AT1G27540
AT1G27595
AT1G27600
AT1G27640
AT1G27650
AT1G27690
AT1G27695
AT1G27700
AT1G27710
AT1G27720
AT1G27750
AT1G27752
AT1G27770
AT1G27840
AT1G27850
AT1G27900
AT1G27910
AT1G27921
AT1G27920
AT1G27930
AT1G27950
AT1G27970
AT1G27980
AT1G28020
AT1G28060
AT1G28090
AT1G28120
AT1G28130
AT1G09015
AT1G28140
AT1G28150
AT1G28200
AT1G28230
AT1G28240
AT1G28250
AT1G28260
AT1G28265
AT1G28280
AT1G28310
AT1G28320
AT1G28340
AT1G28350
AT1G28380
AT1G28410
AT1G28420
AT1G28440
AT1G28490
AT1G28510
AT1G28530
AT1G28540
AT1G28560
AT1G28670
AT1G28685
AT1G28680
AT1G28690
AT1G28715
AT1G28960
AT1G29030
AT1G29040
AT1G29041
AT1G06213
AT1G29060
AT1G29070
AT1G29120
AT1G29150
AT1G29170
AT1G29220
AT1G29240
AT1G29250
AT1G29260
AT1G29300
AT1G29310
AT1G29330
AT1G29340
AT1G29350
AT1G29357
AT1G29355
AT1G29370
AT1G29390
AT1G29400
AT1G29410
AT1G29470
AT1G29530
AT1G29550
AT1G29590
AT1G29690
AT1G29710
AT1G29740
AT1G29760
AT1G29785
AT1G29790
AT1G29800
AT1G29810
AT1G29830
AT1G29850
AT1G29880
AT1G29890
AT1G29900
AT1G29910
AT1G29920
AT1G29930
AT1G29940
AT1G29960
AT1G29965
AT1G29970
AT1G29990
AT1G30000
AT1G30010
AT1G30040
AT1G30070
AT1G30090
AT1G30120
AT1G30130
AT1G30170
AT1G30190
AT1G30200
AT1G30230
AT1G30240
AT1G30290
AT1G30300
AT1G30320
AT1G30330
AT1G30360
AT1G30370
AT1G30380
AT1G30400
AT1G30420
AT1G30440
AT1G30460
AT1G30470
AT1G30480
AT1G30490
AT1G30510
AT1G30520
AT1G30540
AT1G30545
AT1G30570
AT1G30580
AT1G30590
AT1G30610
AT1G30620
AT1G30630
AT1G30640
AT1G30690
AT1G30730
AT1G30750
AT1G30755
AT1G30757
AT1G30845
AT1G30890
AT1G30910
AT1G30970
AT1G31020
AT1G31120
AT1G31130
AT1G31150
AT1G31160
AT1G31170
AT1G31175
AT1G31180
AT1G31190
AT1G31220
AT1G31230
AT1G31240
AT1G31243
AT1G31300
AT1G31320
AT1G31330
AT1G31340
AT1G31360
AT1G31410
AT1G31420
AT1G31430
AT1G31440
AT1G31460
AT1G31540
AT1G31600
AT1G31650
AT1G31670
AT1G31730
AT1G31750
AT1G31780
AT1G31800
AT1G31812
AT1G31814
AT1G06453
AT1G31870
AT1G31910
AT1G31920
AT1G31930
AT1G31940
AT1G06473
AT1G32050
AT1G32090
AT1G32120
AT1G32130
AT1G32150
AT1G32160
AT1G32170
AT1G32200
AT1G32220
AT1G32230
AT1G32260
AT1G32310
AT1G32330
AT1G32340
AT1G32360
AT1G32370
AT1G32380
AT1G32400
AT1G32415
AT1G32440
AT1G32460
AT1G06573
AT1G32470
AT1G32490
AT1G32500
AT1G32520
AT1G32530
AT1G32540
AT1G32550
AT1G32580
AT1G32610
AT1G32630
AT1G32660
AT1G32690
AT1G32700
AT1G32740
AT1G32760
AT1G32790
AT1G32810
AT1G32860
AT1G32900
AT1G32920
AT1G32928
AT1G32930
AT1G32940
AT1G32950
AT1G32970
AT1G32990
AT1G33040
AT1G33050
AT1G33060
AT1G33100
AT1G33110
AT1G33120
AT1G06643
AT1G33140
AT1G06647
AT1G33230
AT1G33240
AT1G33250
AT1G33265
AT1G33270
AT1G33290
AT1G33330
AT1G33360
AT1G33390
AT1G33400
AT1G33420
AT1G33415
AT1G33470
AT1G33480
AT1G33490
AT1G33520
AT1G33560
AT1G33612
AT1G33680
AT1G33700
AT1G33770
AT1G33780
AT1G33800
AT1G33920
AT1G33970
AT1G33980
AT1G33990
AT1G34000
AT1G06717
AT1G34020
AT1G34030
AT1G34050
AT1G34110
AT1G34120
AT1G34130
AT1G34150
AT1G34190
AT1G34200
AT1G34220
AT1G34260
AT1G34270
AT1G34300
AT1G34320
AT1G34340
AT1G34350
AT1G34360
AT1G34370
AT1G34418
AT1G34420
AT1G34470
AT1G34550
AT1G34570
AT1G34640
AT1G34650
AT1G34750
AT1G34780
AT1G34844
AT1G35160
AT1G35183
AT1G35190
AT1G35340
AT1G35420
AT1G35460
AT1G35470
AT1G35510
AT1G35515
AT1G35516
AT1G35530
AT1G35580
AT1G35620
AT1G35625
AT1G35660
AT1G35670
AT1G35680
AT1G36050
AT1G36160
AT1G36280
AT1G36310
AT1G06983
AT1G36730
AT1G36980
AT1G36990
AT1G36992
AT1G37130
AT1G07027
AT1G38131
AT1G40104
AT1G41830
AT1G41880
AT1G42440
AT1G42540
AT1G42960
AT1G42970
AT1G42980
AT1G42990
AT1G43130
AT1G43170
AT1G43245
AT1G43560
AT1G43580
AT1G43620
AT1G43640
AT1G43680
AT1G43690
AT1G43700
AT1G43710
AT1G43770
AT1G43790
AT1G43850
AT1G43860
AT1G07203
AT1G43890
AT1G43900
AT1G44120
AT1G44125
AT1G44170
AT1G44350
AT1G44414
AT1G44446
AT1G44575
AT1G44608
AT1G44750
AT1G44770
AT1G44810
AT1G44820
AT1G44835
AT1G44910
AT1G44920
AT1G44960
AT1G45000
AT1G07287
AT1G45050
AT1G45110
AT1G45150
AT1G45160
AT1G45163
AT1G45165
AT1G45170
AT1G45180
AT1G45207
AT1G45233
AT1G45249
AT1G45230
AT1G45332
AT1G45474
AT1G45688
AT1G45976
AT1G46554
AT1G46768
AT1G47056
AT1G47128
AT1G07323
AT1G47200
AT1G47240
AT1G47250
AT1G47260
AT1G47290
AT1G47310
AT1G47330
AT1G47340
AT1G47380
AT1G47420
AT1G47480
AT1G47490
AT1G47500
AT1G47530
AT1G47550
AT1G47570
AT1G47578
AT1G47600
AT1G47640
AT1G47670
AT1G47710
AT1G47720
AT1G47740
AT1G47750
AT1G47830
AT1G47900
AT1G47970
AT1G48030
AT1G48040
AT1G48110
AT1G48120
AT1G48160
AT1G48170
AT1G48200
AT1G48230
AT1G48240
AT1G48270
AT1G48300
AT1G48310
AT1G48315
AT1G48320
AT1G48350
AT1G48380
AT1G48390
AT1G48410
AT1G48420
AT1G48430
AT1G48440
AT1G48450
AT1G48480
AT1G48490
AT1G48540
AT1G48550
AT1G48610
AT1G48620
AT1G48635
AT1G48650
AT1G48660
AT1G48760
AT1G48770
AT1G48790
AT1G48820
AT1G48830
AT1G48860
AT1G48880
AT1G48900
AT1G48950
AT1G07513
AT1G48960
AT1G48970
AT1G49000
AT1G49010
AT1G49040
AT1G49050
AT1G49140
AT1G49170
AT1G49180
AT1G49240
AT1G49300
AT1G49340
AT1G49350
AT1G49360
AT1G49400
AT1G49450
AT1G49475
AT1G49480
AT1G49500
AT1G49510
AT1G49520
AT1G49540
AT1G49590
AT1G49600
AT1G49610
AT1G49650
AT1G49660
AT1G49670
AT1G49710
AT1G49720
AT1G49730
AT1G49750
AT1G49760
AT1G49820
AT1G49832
AT1G49840
AT1G49850
AT1G49880
AT1G49890
AT1G49900
AT1G49950
AT1G49970
AT1G49975
AT1G49980
AT1G49990
AT1G50020
AT1G50030
AT1G50040
AT1G50055
AT1G07613
AT1G50120
AT1G50140
AT1G50170
AT1G50200
AT1G50250
AT1G50260
AT1G50270
AT1G50300
AT1G50310
AT1G50320
AT1G50370
AT1G50420
AT1G50430
AT1G50440
AT1G50460
AT1G50480
AT1G50510
AT1G50500
AT1G50560
AT1G07653
AT1G50570
AT1G50600
AT1G50620
AT1G50640
AT1G50659
AT1G50660
AT1G50700
AT1G07667
AT1G50710
AT1G50730
AT1G50732
AT1G50740
AT1G50750
AT1G50790
AT1G50840
AT1G50890
AT1G50900
AT1G07693
AT1G50910
AT1G50920
AT1G50970
AT1G51070
AT1G51080
AT1G51100
AT1G51110
AT1G51160
AT1G51190
AT1G51200
AT1G51270
AT1G51290
AT1G51310
AT1G51350
AT1G51360
AT1G51390
AT1G51400
AT1G07737
AT1G51402
AT1G07743
AT1G51430
AT1G51450
AT1G51500
AT1G51510
AT1G51540
AT1G51550
AT1G51560
AT1G51570
AT1G51580
AT1G51590
AT1G51620
AT1G51630
AT1G51645
AT1G51640
AT1G51650
AT1G51660
AT1G51690
AT1G51710
AT1G51720
AT1G51730
AT1G51740
AT1G51745
AT1G51760
AT1G51770
AT1G51805
AT1G51860
AT1G51870
AT1G51880
AT1G51910
AT1G51940
AT1G51950
AT1G51965
AT1G51980
AT1G52000
AT1G52150
AT1G52220
AT1G52280
AT1G52290
AT1G52300
AT1G52310
AT1G52320
AT1G52340
AT1G52360
AT1G52370
AT1G52380
AT1G52400
[truncated: 11,581 more rows]
